# Supplementary material for: Gut Microbiota Composition in Patients with Neurodegenerative Disorders (Parkinson’s and Alzheimer’s) and Healthy Controls: A Systematic Review
Source: Nutrients. 2023 Oct 13;15(20):4365. doi: 10.3390/nu15204365 (PMC10609969; doi:10.3390/nu15204365)
Supplement: Supplementary file 1 [file nutrients-15-04365-s001.zip]

Archive with 5 entries (5 files):
- 1_Supp_SearchingStrategy.pdf
- 2_Supp_RiskOfBias.xlsx
- 3_Bias-Summary-Plot.pdf
- 4_Supp_DataExtraction.xlsx
- 5_Supp_AbundanceDetails.xlsx
