# Supplementary material for: Gut Microbiota Composition in Patients with Neurodegenerative Disorders (Parkinson’s and Alzheimer’s) and Healthy Controls: A Systematic Review
Source: Nutrients. 2023 Oct 13;15(20):4365. doi: 10.3390/nu15204365 (PMC10609969; doi:10.3390/nu15204365)
Supplement: Supplementary file 1 [file nutrients-15-04365-s001.zip › 2_Supp_RiskOfBias.xlsx]

## Sheet: Sheet1
Bias in sampling	Study population: adequate (0), low (1):<49
	Recruitment: Multi-center recruitment (0), single-center recruitment (1), Not reported (NT)
	Longitudinal sampling: Yes (0), No (1)
Bias in comparability	Inclusion and exclusion criteria: reported (0), Not reported (1)
	Diagnostic method: Reported (0), Not reported (1)
	Control and cases were from the same clinical setting: Yes (0), No (1), Not reported (NT)
	Confounding factors: Matched (0), Not-matched (1), Not reported (NT)
Bias in data reporting	Any microbial composition reported as "Other": No (0), Yes (1)
	Missing analysis	alpha diversity: Assessed (0), Not assessed (1)
		beta diversity Assessed (0), Not assessed (1)
		differential abundance analyses Assessed (0), Not assessed (1)
	Sample type: Reported (0), Not reported (1)
Bias in outcome measurement	Experimental control: Included (0), Not included (1)
