# Supplementary material for: Gut Microbiota Composition in Patients with Neurodegenerative Disorders (Parkinson’s and Alzheimer’s) and Healthy Controls: A Systematic Review
Source: Nutrients. 2023 Oct 13;15(20):4365. doi: 10.3390/nu15204365 (PMC10609969; doi:10.3390/nu15204365)
Supplement: Supplementary file 1 [file nutrients-15-04365-s001.zip › 4_Supp_DataExtraction.xlsx]

## Sheet: DataExtraction
Study	study	Published Year	Location	Recruitment Period	MultiCenter or Single center recruitment (MultiCenter:0, Single center:1)	Population size	Adequate sample size yes (0), no(1)	age	gender	Total collected samples	Number of Sample per participant	Sample type	Sampling time frame	Longitudinal sampling: Yes (0), No (1)	Inclusion Exclusion criteria Yes (0), No (1)	Inclusion criteria	Exclusion criteria	Matching or confounding factor(s), Matched (0), Not-matched (1), Not reported (NR)	Matching or confounding factor(s)	Sample preservative prior to DNA extraction	Sample Storage	Extraction method	Negative control To assess potential contamination (Yes:0, No:1)	Positive Control (Yes:0, No:1)	Sequencing Platform	Sequenced Regions	Primer		Total seqeuncing reads or seqeuncing reads per sample	Data Availability (Accession Number)	Referecne Datbase	Main Microbiota finding	gut microbiota changes over time in healthy or cases	alpha diversity reported (0), Not reported (1)	alpha diversity index	alpha diversity between case and controls Evaluation		Beta diversity Reported (0), Not reported (1)	beta diversity index	Beta diversity between case and controls Evaluation		Differential abundance between case and controls method	Differential abundance analysis assessed (0), not assessed (1)	Differentially abundant microbiota between case and controls				Any microbial composition reported as "Other": No (0), Yes (1)	Limitation described in the manuscript
																											Forward	Reverse								Case	Control			Case	Control			High		Low
																																												Case	Control	Case	Control
(Aho, Pereira et al. 2019)	1-Gut microbiota in Parkinson's disease- temporal stability and relations to disease progression	2019	Finland	NR	0	128 (64 case , 64 control)	0	case: 65.2 ± 5.52 / control: 64.45 ± 6.9; (years, mean ±SD)	Female: Case: 48.6% / Control: 50.0%	NR	NR	stool	twice, on average 2·25 years apart	0	0	completion of questionnaires assessing non-motor symptoms, evaluation of dietary habits, assessment of Parkinsonian symptom severity, calculation of medication load, and determination of motor phenotypes	Patients with Deep Brain Stimulation and missing Unified Parkinson's Disease Rating Scale or Levodopa Equivalent Dose details	0	age, sex	Tubes with pre-filled DNA stabilizer PSP (Spin Stool DNA Plus Kit, STRATEC Molecular)	−80 °C	PSP Spin Stool DNA Plus Kit (STRATEC Molecular)	0	0	Illumina MiSeq	V3-V4	341F1–4 (5′ CCTACGGGNGGCWGCAG 3′)	785R1–4 (5′ GACTACHVGGGTATCTAATCC 3′)	34 701 899 (total)	PRJEB27564	SILVA, RDP 16S rRNA reference (PDS) version 16	Significant differences in gut microbiota between case and controls, Disease Progression did not influence gut microbiota, No difference in Firmicutes/Bacteroidetes ratio between case and controls	Disease Progression did not influence gut microbiota	0	Shannon, Simpson, observed richness	no difference	no difference	0	Bray-Curtis	significant difference	significant difference	ANCOM, DESeq2, random forests	0	christensenella minuta/anaerotruncus colihominis/akkermansia muciniphila/ruminococcus bromii/ruminococcus torques/Bilophila/Acidaminococcus/streptococcus/lactobacillus				1	A longer follow- up is needed for capturing microbial community changes during disease progression, no species/strain resolution
(Baldini, Hertel et al. 2020)	2-Parkinson’s disease-associated alterations of the gut microbiome predict disease-relevant changes in metabolic functions	2020	Ireland	Over 4 years	0	309 (147 case, 162 control )	0	case: 69.3 ± 8.6 / control:63.3 ± 8.3; (mean ± SD)	Female: case: 31.5% / control: 35.8%	NR	NR	stool	annually for over 4 years	0	0	Participants below the age of 50, those with an uncertain or atypical Parkinson's disease diagnosis, control patients with a UPDRS III score over 10 (except one with an arm injury), control persons taking dopaminergic medications, and individuals who reported recent antibiotic	ongoing cancer treatment, pregnancy, and secondary parkinsonism associated with normal-tensive hydrocephalus	0	age, sex	MNIgene.GUT® kit	room temperature transportation	Chemagic DNA blood protocol	1	1	Illumina MiSeq	V3–V4	NR	NR	NR	available on request	SPINGO	Composition of the gut microbiome could potentially serve as a marker of disease severity in PD, Bilophila and Paraprevotella abundnace were significantly associated with disease severity	Paraprevotella and Bilophila, were significantly associated with the Hoehn and Yahr staging, association of Peptococcus, Flavonifractor, and Paraprevotella with with motor symptoms measured by the UPDRS III subscale, Positive association of Lactobacillus with disease duration	0	Shannon,Simpson	no difference	no difference	0	Bray-Curtis dissimilarity (NOSIM and ADONIS)	significant difference	significant difference	NR	0				turicibacter sanguinis/roseburia intestinalis	0	Lack of investigation into important covariates like diet, exercise, and smoking/Small sample size restricting analysis of drug combinations and effects/16S rRNA sequencing limitations: strain-level analysis not possible, potential misclassifications/Incomplete coverage of microbial species and genera in the AGORA collection/ Lack of strain-level information impacting metabolic modelling accuracy…
(Cilia, Barichella et al. 2018)	3-Unraveling gut microbiota in Parkinson's disease and atypical parkinsonism.pdf	2018	Italy	From 2014 (July) to 2017 (February)	1	350 (237 cases, 113 control)	0	cases: 67.6 (9.7) / control :65.9 (9.9); (y, mean (SD))	cases: 115 (59.6) / control 47 (41.6): Male gender, n (%)	350	1	stool	NR	1	0	idiopathic PD patients diagnosed according to UK Brain Bank criteria	ongoing artificial nutrition; chronic inflammatory bowel disease; any type of autoimmune disease; acute inflammatory disease (eg, viral/bacterial infections); history of major gastrointestinal surgery; use of antibiotics, probiotics, corticosteroids, or other immunosuppressant medica- tions in the past month; radio-chemotherapy; severe cognitive deficits that precluded the execution of the evalua…	0	age, nutritional status, and geographical area	No preservative	−20 °C	QIAamp DNA Stool Mini Kit	1	1	Illumina MiSeq	V3-V4	NR	NR	NR	NR	RDP	Low Lachnospiraceae in cases	Lachnospiraceae and Lactobacillaceae abundance associated with motor and nonmotor symptoms, disease severity, cognitive impairment	0	Chao1, Faith’s phylogenetic diversity	higher compared to controls/but no differences across disease stages		0	weighted and unweighted UniFrac distances	different	different	NR	0					0	absence of sigmoid mucosal biopsies, limited characterization of microbial functions, the case-control design preventing causal conclusions, potential recall bias, and unaccounted drug-microbiota interactions, as well as the exclusion of irritable bowel syndrome as a factor
(Bedarf, Hildebrand et al. 2017)	4-Functional implications of microbial and viral gut metagenome changes in early stage L-DOPA-naïve Parkinson’s disease patients.pdf	2017	Germany	NR	1	59 (31 case, 28 control)	0	case: 64.8 ± 9.5 / control 65.6 ± 10.4; (years, mean ± SD)	Male: all case and control	NR	NR	stool	first bowel movement of the day	0	0	early stage PD participants (onset of motor symptoms and diagnosis of PD within the past year) who were naïve to L-DOPA therapy	chronic and inflammatory gastrointestinal diseases; chronic constipation / the use of laxatives or immunosuppressive agents in the past three months / atypical or secondary parkinsonism / antibiotics use in the past three months in principle	0	age	NR	NR	NR	1	1	Illumina Hiseq4000	NR	NR	NR	NR	ERP019674	RDP 16S rRNA reference (PDS)	Case and controls had different gut microbiota composition, characterized by increased levels of Verrucomicrobiaceae (Akkermansia muciniphila) and unclassified Firmicutes, and decreased levels of Prevotellaceae (Prevotella copri) and Erysipelotrichaceae (Eubacterium biforme) in cases	NR	0	Shannon, Sobs, mOTU, Chao1	no difference	no difference	0	Bray–Curtis distance (NMDS)	different	different	ANCOM	0	Verrucomicrobiaceae (sig), Akkermansia muciniphila (sig), Firmicutes (sig), Alistipes shahi (sig)		Prevotellaceae (sig), Prevotella copri (sig), Erysipelotrichaceae (sig), Eubacterium biforme, Clostridium saccharolyticum Eubacterium biforme (sig)		1	small sample size
(Cirstea, Yu et al. 2020)	5-Microbiota composition and metabolism are associated with gut function in Parkinson's disease.pdf	2020	Canada	Fom 2017 (January) to 2019 (September)	1	300 (197 case, 103 control)	0	case:66 (59–71) / control 66 (58–71); (years)	Female: case: 38.1% / control: 51.5%	NR	NR	feces	NR	1	0	PD diagnosis by the modified UK Brain Bank criteria, aged 40–85 years, disease onset between age 40 and 80, and disease duration (time since onset of first motor symptoms) ≤ 12 years	atypical parkinsonism, chronic/acute bacterial/viral infection, GI cancer, inflammatory bowel disease, antiboitic use in the past 3 months, and probi- otic use in the past month	0	age	DNA stabilizer buffer	−80 °C	OMNIgeneGUT Kit	1	1	Illumina MiSeq	V4	515F	806R	NR	On publisher’s website	widely used references in QIIME2	Increased abundance of Akkermansia and Bifidobacterium and decreased abundance of Faecalibacterium, Lachnospiraceae, and SCFA-producing bacteria in cases	NR	0	NR	no difference	no difference	0	Jaccard, Bray-Curtis, weighted Unifrac, unweighted Unifrac	significant difference	significant difference	phyloseq,DESeq	0	Christensenellaceae (sig), Desulfovibrionaceae (sig), Bifidobacterium (sig), Collinsella (sig), Bilophila (sig), Akkermansia (sig)		Lachnospiraceae (sig), Roseburia (sig), unclassified Lachnospiraceae (sig), Faecalibacterium (sig),short-chain fatty acid (SCFA)-producing bacteria		0	cross sectional design
(Cosma-Grigorov, Meixner et al. 2020)	6-Changes in gastrointestinal microbiome composition in PD- a pivotal role of covariates	2020	Germany	From 2016 (November) to 2018 (June)	1	101 (71 case, 30 control)	0	case: 65.3 ± 10.2 / controls: 64.3 ± 8.9; (years)	Female: case 45.7% /controls: 45.2%	NR	NR	feces	NR	NR	0	Control with no clinical signs of neurodegenerative disorders or symptoms suggestive of prodromal Parkinson's	active or persistent primary disease of gastrointestinal tract, previous abdominal or anorectal surgery, previous vagotomy, antibiotic treatment within the last month and regular use of opioids ,Patients with monogenic forms of PD, patients in H&Y stage 5	0	MS score, NMS constipation item, Wexner Constipation Score and coffee consumption	DNA stabilizing solution	−80 °C	PSP R Spin Stool DNA Plus Kit	1	1	Illumina MiSeq	V3-V4	341F (5′ -ACTCCTACGGGAGGCAGCAG-3′)	806R (5′ -GGACTAC HVGGGTWTCTAAT-3′ ))	3537 per sample	available on request	Greengenes	High abundance of Faecalibacterium, Ruminococcus, Clostridia, Lachnospiraceae, Oscillospira, Betaproteaobacteria, Burkholderiales, Alcaligenaceae, and Sutterella in cases compared to controls	Disease duration, and stage influenced microbiome composition. High abundnace of Faecalibacterium, Parabacteroides, Turicibacter, Sutterella with disease duration	0	Shannon, Chao1	no difference	no difference	0	Bray-Curtis (PERMANOVA)	different	different	Random forests	0	high abundance of Clostridia (sig), Lachnospiraceae (sig), Oscillospira (sig), Betaproteaobacteria (sig), Burkholderiales (sig) Alcaligenaceae (sig), Sutterella (sig), Faecalibacterium (sig) Ruminococcus (sig)				0	lack of analysis of mucosal microbiota composition via gastrointestinal biopsies
(Heintz‐Buschart, Pandey et al. 2018)	7-The nasal and gut microbiome in Parkinson's disease and idiopathic rapid eye movement sleep behavior disorder	2017	Germany	From 2012 (June) and 2015 (December)	1	154 (76 case, 78 control)	0	case: 68.0 6 9.7 / control: 68.4 6 6.7; (year)	Male:case 66% / control 59%	84	NR	stool	48-month follow- up	0	0	PD patients with verified clinical diagno- sis after 24-month follow-up and after exclusion of other neurological disorders, Participants from the previously published DeNoPa cohort	other neurological disorders than Parkinson’s	0	diabetes medication	stool specimen collector (MedAuxil)	−80 °C	Qiagen AllPrep kit	1	1	Illumina MiSeq	V4	515F	805R	3527 per sample	PRJNA381395	RDP	High abudnace of Akkermansia in PD, different gut microbiota between cases and controls	NR	0	Shannon	no difference	no difference	0	UniFrac distances (phyloseq)	different	different	DESeq2, ANCOM	0	Akkermansia (sig), Verrucomicrobiaceae (sig), Prevotella (sig)				1	standardized sample collection and preservation, whole metagenomic analyses in combination with functional omics, and metabolite detection are needed
(Hill‐Burns, Debelius et al. 2017)	9-Parkinson's disease and Parkinson's disease medications have distinct signatures of the gut microbiome	2017	USA	NR	0	327 (197 case, 130 control)	0	Total 69, 68.4, 9.2; (Median, Mean, SD)	Female: 65; 132 (67.0%), Male (% Male)	327	1	Stool	NR	1	0	Controls were self-reported as being free of neurodegenerative disease, patients and controls were not genetically related to any other patient or control	patients with unreliable metadata, exclusion based on sequencing metrics	0	PD medications, disease duration, spousal relationship, and geographic site	Media-free Swabs kit with DNA/ RNA-free sterile swabs	Media-free Swabs kit	according to the Earth Microbiome Project Protocol	1	1	Illumina MiSeq	V4	515F	806R	5000 per sample	ERP016332	Greengenes, human intestinal microbiota 16S rRNA database, Ribosomal Database Project classifier	Significantly higher abundnace of Bifidobacteriaceae, Christensenellaceae, Lactobacillaceae, Pasteurellaceae, and Verrucomicrobiaceae families in cases compared to controls/ association of a high abundance of Akkermansia, Lactobacillus, Bifidobacterium, and reduced Lachnospiraceae (chain fatty acids producer) with disease development	NR	1	NR	NR	NR	0	unweighted unique fraction metric (UniFrac), weighted UniFrac,Canberra distance	significant difference	significant difference	PERMANOVA ,ANCOM, Kruskal-Wallis test	0	significantly higher abundnace of Bifidobacteriaceae, Christensenellaceae, Lachnospiraceae, Lactobacillaceae, Pasteurellaceae, and Verrucomicrobiaceae				0	NR
(Hopfner, Künstner et al. 2017)	10-Gut microbiota in Parkinson disease in a northern German cohort	2017	Germany	NR	1	58 (29 case, 29 control)	0	case: 69.2,6.5/control: 69.4,6.7 (years;mean,SD)	Case: 23 male, 6 female / control: 13 male, 16 female	NR	NR	stool	NR	NR	0	NR	Antibiotic use within the last three months, gastrointestinal comorbidities	0	age	No preservative during shipment at room temperature	−80 °C	PowerSoil Kit	1	1	Illumina MiSeq	V1-V2	NR	NR	152000 per sample	NR	RDP	High abundance of Lactobacillaceae, Barnesiellaceae and Enterococcacea in cases	NR	0	Shannon, Simpson, Chao1	no difference	no difference	0	unweighted UniFrac	significant difference	significant difference	Wilcoxon test	0	high abundance of Lactobacillaceae, Barnesiellaceae and Enterococcacea in cases				0	lack of detailed data on previous dietary habits and related factors and the high amount of cardiovascular comorbidity in the control group
(Keshavarzian, Green et al. 2015)	11-Colonic bacterial composition in Parkinson's disease	2015	USA	NR	0	72 (38 case, 34 control)	0	case:61.669.4 / control: 45.1614.4; (mean)	Case: 24/14, control: 18/16 ; male/ female	131	NR	fecal samples and sigmoid mucosal biopsies	NR	1	0	(1) normal physical exam and blood work; (2) no diges- tive complaints, symptoms, or disease; (3) no neurode- generative disease; and (4) no pro- or antibiotic use for at least 3 months before sample collection in controls. exclusion criteria for controls were the same as PD exclusion criteria	(1) atypi- cal or secondary Parkinsonism, (2) the use of probiot- ics or antibiotics within three months prior to sample collection, (3) primary gastrointestinal pathology, (4) unstable medical, neurological, or psychiatric in cases illness, (5) low platelet count (<80k), uncorrectable pro- longed prothrombin time (PT; >15 seconds), or his- tory of bleeding that precludes biopsies /	NR	NR	Supporting Info	Supporting Info	Supporting Info	1	1	NR	V4	NR	NR	8,700 per sample	NR	NR	Anti-inflammatory” butyrate- producing bacteria from the genera Blautia, Coprococcus, and Roseburia were significantly more abundant in the feces of controls than PD patients / Faecalibacterium were significantly more abundant in the mucosa of controls than in PD / proinflammatory bacteria such as Proteobacteria were significantly more abundant in the mucosa of PD than controls /The ratio of Firm…	Positive correlation of Bacteroidetes and Proteobacteria with PD duration / negative correlation of Firmicutes with PD duration /negative correlation between PD duration and Lachnospiraceae (butyrate producing bacteria; Blautia) / No significant correlations were observed between PD disease severity and bacterial taxa	0	alpha diversity	no difference	no difference	1	NR	NR	NR	ANOSIM	0	Proteobacteria, Bacteroidetes, Proteobacteria, Verrucomicrobia , Akkermansia, Oscillospira	Firmicutes, Blautia, Coprococcus, Roseburia			1	a significant difference in age between PD and HC subjects
(Li, Cui et al. 2019)	12-Gut microbiota differs between Parkinson’s disease patients and healthy controls in Northeast China	2019	China	2015	1	99 (51 case, 48 control)	0	case: 62.4 ± 8.2, control: 62.2 ± 9.2 (years, mean ± SD)	Case: male: 32, female: 19 / control: control: male: 19, female: 29	NR	NR	stool	NR	1	0	no antibiotic use for at least 3 months prior to the study; no digestive system diseases, such as inflammatory bowel disease, no diseases affecting the liver, gall bladder, or pancreas, and no history of surgery on the digestive tract; non-smoking; no alcohol consumption for at least 2 years prior to the study; no autoimmune disease, such as diabetes; no family history of PD; and age at PD onset …	Subjects with medications that affect gut microbiota, including COMT inhibitors, anticholinergics, anti-secretory drugs, or cardiological drugs within the 3 months before the start of the study	0	age	sterilized tube	−80 °C	QIAamp Fast DNA Stool Mini Kit	1	1	HiSeq2500 PE250	V4	515F	806R	NR	NR	SILVA SSU rRNA	Low alpha, and beta diversity, High abundance of Akkermansia, Prevotella copri Prevotella, Ruminococcaceae, Veillonellaceaesig Verrucomicrobiaceae, methanobrevibacter smithii, Ruminococcus callidus, Roseburia inulinivorans, Parabacteroides merde, Ruminococcus torques in cases and a high abundance of Bacteroidales, Lactobacillaceae, lactobacillus gasseri in controls	NR	0	Shannon, Simpson, Chao1, ACE, Goods-coverage, and PD_whole_tree , Observed- species	low	high	0	unweighted unique fraction metric, weighted Unifrac (unweighted pair-group method with arithmetic mean (UPGMA)) (PCoA)	low	high	LEfSe	0	Akkermansia, Prevotella copri Prevotella, Ruminococcaceae, Veillonellaceaesig Verrucomicrobiaceae, methanobrevibacter smithii, Ruminococcus callidus, Roseburia inulinivorans, Parabacteroides merde, Ruminococcus torques	Bacteroidales, Lactobacillaceae, lactobacillus gasseri			0	small sample size, PD patients included in this study were on levodopa/carbidopa treatment
(Li, Wang et al. 2019)	13-Alteration of the fecal microbiota in North-Eastern Han Chinese population with sporadic Parkinson’s disease	2019	China	NR	1	20 (10 case, 10 control)	0	over 65	Case: male: 7(70%) / control: male: 5 (50%)	NR	NR	feces	NR	1	0	controls with no symptoms of Parkinson’s disease and had above 3 points in the nonmotor symptoms questionnaire/	active or persistent primary disease of gastrointestinal tract (e.g. inflammatory bowel disease); (2) alcohol abuse; (3) B-hypovitaminosis; (4) history of hepatobiliary or pancreatic disease; (5) severe gynecological prolapse (grade III); (6) any of the following conditions within the last 2 months: gastrointestinal or respiratory tract infection, food intoxication, major epistaxis requiring trea…	0	NR	DNA/RNA Shield	−80 °C	PSP SPIN Stool DNA plus kit	1	1	Illumina MiSeq	V1–V3	341F	805R	NR	NR	NR	Slightly different gut microbiota between case and controls, the significant abundance of Bacteroides and Prevotellaceae in healthy controls, a significant abundance of Ruminococcaceae, Verrucomicrobiaceae, Porphyromondaceae, Hydrogenoanaerobacterium and Lachnospiraceae in PD cases	NR	1	NR	NR	NR	0	PCA and ANOSIM	different	different	Mann- Whitney U test, LEfSe, linear discriminant analysis with KW rank sum test and Wilcox test	0	Verrucomicrobia, Ruminococcaceae, Porphyromonadaceae , Hydrogenoanaerobacterium, Pasteurellaceae, Lachnospiraceae	Bacteroidales, Leuconostocaceae, Clostridieceae,Prevotellaceae			0	small sample size, Dietary habits and disease duration in PD patients were also not measured.
(Lin, Zheng et al. 2018)	14-Gut microbiota in patients with Parkinson's disease in southern China	2018	China	From 2016 (May) to 2017 (April)	1	120 (75 case, 45 control)	0	case: 60.48 ± 10.72 /control; 63.20 ± 6.00	Case: male: 49, female: 26 / control: male: 23, female: 22	NR	NR	stool	NR	1	0	a spouse of a participant in the PD group; (2) no use of probiotics or antibiotics within the last three months; (3) no neurodegenerative disease; and (4) no history of chronic or acute gastrointestinal disorders in controls	(1) secondary Parkinsonism; (2) intake of probiotics or antibiotics within the last three months; (3) chronic and inflammatory gastrointestinal diseases; and (4) an unstable medical, neurological, or psychiatric ill- ness in cases	0	age	without preservation solution at room temperature during shipment	−80 °C	Huirui.® DNA kit	1	1	Illumina HiSeq PE250	V4	V4T9 (5′-GTGTGYCAGCMG-CCGCGG TAA-3′)	V4R19 (5′-CCGGACTACNVGGGTWTCTAAT-3′)	NR	NR	Greengenes	Significant reductions in Tenericutes, Euryarchaeota, and Firmicutes, while Lachnospiraceae In patients with PD. Veillonellaceae and Verrucomicrobiaceae showed marked increases but without statistical significance., significant differences in Alpha diversity (but not beta) between patients with PD who had a disease duration of greater than 5 years compared to and those with a disease duration of …	Significant differences in Alpha diversity (but not beta) between patients with PD who had a disease duration of greater than 5 years compared to and those with a disease duration of fewer than 5 years disease duration	0	Shannon, Chao1	no difference	no difference	0	UniFrac weighted or unweighted metrics	no difference	no difference	Adonis, Linear discriminant analysis (LDA) effect size (LEfSe)	0	Bifidobacteriaceae (sig), Enterobacteriaceae (sig)		Tenericutes (sig), Lachnospiraceae (sig), Firmicutes (sig), Euryarchaeota (sig)		1	the effects of drug treatment was not excluded in PD cases
(Lin, Chen et al. 2019)	15-Altered gut microbiota and inflammatory cytokine responses in patients with Parkinson’s disease	2019	Taiwan	NR	1	157(80 case, 77 control)	0	case: 62.3 ± 7.8 /control: 61.8 ± 8.3	case: 62.5% men/ control: 60% men	157	NR	stool	NR	1	0	NR	Partic_x0002_ipants with the previous diagnosis of inflammatory bowel disorders, irritable bowel syndrome, colitis, or colon cancer were excluded. Individuals currently taking antibiotics or probiotic supplements within 3 months of sample collection were also excluded.	0	age and sex	flash-frozen on dry ice, and stored at − 80 °C	−80 °C	QIAamp Fast DNA Stool Mini Kit	1	1	Illumina MiSeq	V3-V4	NR	NR	NR	NR	NR	Microbiota from patients with PD dominated by Verrucomicrobia, Mucispirillum, Porphyromonas, Lactobacillus, and Parabacteroides. In contrast, Prevotella was more abundant in controls. The abundances of Bacteroides were more increased in patients with non-tremor PD subtype than patients with tremor subtype. Bacteroides abundance was correlated with motor symptom severity defined by UPDRS part III …	NR	0	Shannon, Chao1	higher	lower	0	UniFrac and Bray-Curtis	different	different	PERMANOVA	0	Parabacteroides, Verrucomicrobia, Akkermansia, Butyricimonas, Veillonella, Odoribacter, Mucispirillum, Bilophila, Enterococcus, and Lactobacillus	Prevotella			0	not considering all possible medical comorbidities and non-motor symptoms of PD so that clarifying the role of altered gut microbiota in disease progression.
(Li, Wu et al. 2017)	16-Structural changes of gut microbiota in Parkinson’s disease and its correlation with clinical features	2017	China	NR	1	38 (24 case, 14 control)	1	case: 73.75±6.26 /control: 74.64±5.57	case: 16 men/control:6 men	38	NR	stool	NR	1	0	NR	Ex_x0002_clusion criteria for PD subjects were: (i) atypical or sec_x0002_ondary Parkinsonism, (ii) regular use of probiotics or antibi_x0002_otics within three months prior to sample collection, (iii) ac_x0002_tive or persistent primary gastrointestinal diseases, or (iv) un_x0002_stable medical, neurological, or psychiatric illness. Exclusion criteria for HC subjects were: (i) active or persiste…	0	age and sex	NR	−80 °C	TIANamp stool DNA kit (Tiangen Biotech Co. Ltd., Beijing)	1	1	Illumina MiSeq	V3-V5	5′-CCTACGGRRBGCASCAGKVRVGAAT-3′	e 5′-GGACTAC_x0002_NVGGGTWTCTAATCC-3′	100000	NR	SILVA	The genera Blautia, Faecalibacterium and Ruminococcus were significantly decreased in PD compared to healthy controls. The genera Escherichia-Shigella, Streptococcus, Proteus, and Enterococcus were significantly increased in PD subjects.	There were significant differences among different PD stages.	0	The Chao1 index, the Shannon index, and Good's coverage	no difference	no difference	0	PCoA plots based on unweighted UniFrac distance metrics	no difference	no difference	Metastats method	0	Escherichia, Shigella, Streptococcus, Proteus, and Enterococcu		Blautia, Faecalibacterium and Ruminococcus		0	cross sectional design, could not strictly control for medication and diet
(Petrov, Saltykova et al. 2017)	17-Analysis of gut microbiota in patients with Parkinson’s disease	2017	Russia	NR	1	155 (89 case, 66 control)	0	case: 67 /control: 63	NR	155	NR	stool	NR	1	0	NR	NR	0	age and sex	NR	−20 °C	NR	1	1	Illumina MiSeq	V3-V4	NR	NR	2000 sequences per sample	NR	NR	Reduction in taxonomic diversity of gut microbiota in patients with PD	NR	0	Chao1	lower	higher	0	(PCoA) on weighted Unifrac metric	different	different	ANalysis Of SIMilarity (ANOSIM)	0	Christensenella, Catabacter, Lactobacillus, Oscillospira, Bifidobacterium, Christensenella minuta, Catabacter hongkongensis, Lactobacillus mucosae, Ruminococcus bromii, Papillibacter cinnamivorans		Dorea, Bacteroides, Prevotella, Faecalibacterium, Bacteroides massiliensis, Stoquefichus massiliensis, Bacteroides coprocola, Blautia glucerasea, Dorea longicatena, Bacteroides dorei, Bacteroides plebeus, Prevotella copri, Coprococcus eutactus, Ruminococcus callidus		0	NR
(Pietrucci, Cerroni et al. 2019)	18-Dysbiosis of gut microbiota in a selected population of Parkinson's patients	2019	Italy	From 2017 (January) to 2018 (May)	1	152 (80 case, 72 control)	0	NR	NR	152	NR	stool	NR	1	0	having no cognitive impairment, as defined by a Montreal Cognitive Assessment (MoCA) score above 25; 2) no chronic gastro-intestinal (GI) disease, in_x0002_cluding malabsorption; 3) no clinical history of gastric lesions, gastro_x0002_resection or major intestinal surgery; 4) complete agreement with the study design	concomitant neurologic and/or psy_x0002_chiatric diseases; 2) systemic and/or neurologic infectious, in_x0002_flammatory, or autoimmune diseases; 3) atypical parkinsonism syn_x0002_dromes and vascular parkinsonism; 4) acute GI phlogosis or GI disease in the last 4 weeks; 5) use of domperidone, or any drug potentially affecting gastrointestinal motility and integrity; 6) use in the last 4 weeks of…	1	age, sex, loss of weight	NR	NR	PSP Spin Stool DNA Kit Plus (Stratec Molecular)	1	1	Illumina MiSeq	V3-V4	NR	NR	180000 PER SAMPLE	PRJNA510730	NR	significantly higher levels of Lactobacillaceae, Enterobacteriaceae, and Enterococcaceae families compared to healthy individuals. On the other hand, the levels of Lachnospiraceae were significantly reduced in PD patients.	NR	0	(Chao1, Shannon, Simpson	no difference	no difference	0	Bray-Curtis and weighted, unweighted and generalized Unifrac metrics	no difference	no difference	Wilcoxon-Mann-Withney test	0	Lactobacillaceae, Enterobacteriaceae, and Enterococcaceae		Lachnospiraceae		0	NR
(Qian, Yang et al. 2020)	19-Gut metagenomics-derived genes as potential biomarkers of Parkinson's disease	2020	China	NR	1	80 (40 case, 40 control)	0	case: 66.6 ± 7.1 /control: 66.3 ± 8.1	case: 19 men/control: 21 men	80	NR	stool	NR	1	0	according to the UK Brain Bank criteria	(i) atypical or secondary Metagenomics genes as biomarkers of PD BRAIN 2020: 143; 2474–2489 | 2475 Downloaded from https://academic.oup.com/brain/article/143/8/2474/5897116 by guest on 15 May 2023 parkinsonism; (ii) serious illness (e.g. heart failure or malig_x0002_nancy); (iii) inflammatory gastrointestinal disease; (iv) chronic disease that might influence the gut microbiota (e.g. diabetes, li…	0	lifestyle, gender, age and BMI	NR	–80_x0002_C	QIAamp DNA Stool Mini Kit (Qiagen)	1	1	Illumina HiSeq X-ten	NR	NR	NR	NR	PRJNA433459	NCBI BioProject database	the diversity and community of gut microbial genes in Parkinson’s disease patients differed from those of healthy control subjects. 36 different taxa were enriched in the Parkinson’s disease patients, and no taxon was enriched in the healthy controls.	NR	0	Shannon	Higher	Lower	0	Bray-Curtis	different	different	ANOSIM	0	The genus Akkermansia and the species Akkermansia muciniphila		Bacteroides coprocola		0	They found that constipation did not affect the microbiome, as there were no constipated controls enrolled in this study, which is a limitation. Also, having no control on the diet of the participants was mentioned as another limitation.
(Qian, Yang et al. 2018)	20-Alteration of the fecal microbiota in Chinese patients with Parkinson’s disease	2018	China	from 2015 (June) to 2016 (February)	1	90 (45 case, 45 control)	0	case: 68.1 ± 8.0 /control: 67.9 ± 8.0	case: 22 men/control: 23 men	90	NR	stool	fecal sample in the morning	1	0	according to the UK Brain Bank criteria	serious chronic illnesses (e.g., diabetes, heart failure, liver cirrhosis, malignancy, or hematological or autoimmune diseases). Also, each participant was assessed using the Rome III Criteria to exclude irritable bowel syndrome (IBS).	0	age, sex, BMI, constipation	NR	−80 °C	QIAamp DNA Stool Mini Kit (Qiagen)	1	1	Illumina MiSeq	V3-V4	Universal primers (341F and 806R)		total: 9,161,827	PRJNA391524	NCBI BioProject database	some bacteria were correlated with PD clinical characteristics, including disease duration, severity, medication and non-motor symptoms.	NR	0	shannon and simpson	Higher	Lower	0	unweighted UniFrac distance	different	different	ANOSIM	0	Genera Clostridium IV, Aquabacterium, Holdemania, Sphingomonas, Clostridium XVIII, Butyricicoccus and Anaerotruncus				0	the sample size was limited. shotgun metagenome analysis to provide more detailed information. Longitudinal studies focus on the different periods of PD will have an important role in terms of disease progression.
(Ren, Gao et al. 2020)	21-Gut microbiota altered in mild cognitive impairment compared with normal cognition in sporadic Parkinson's disease	2020	China	from 2018 (June) to 2019 (January)	1	40 (27 case, 13 control)	1	case: 62.1 ± 10.2 /control: 63 ± 8.76	case: 19 men/control: 3 men	40	NR	stool	NR	1	1	NR	NR	0	age	NR	−80 °C	QIAamp DNA Stool Mini Kit (Qiagen)	1	1	Illumina MiSeq	V3-V4	515F 5′ -GTGCCAGCMGCCGCGGTAA-3′	926R 5′ - CCGTCAATTCMTTTGAGTTT-3′	33259 per sampe	PRJNA561023	the National Center for Biotechnology Information (NCBI)	Compared with HC and patients with PD-NC, the gut microbiota of patients with PD-MCI was significantly altered, particularly manifesting in enriched genera from Porphyromonadaceae family and decreased the abundance of genera Blautia and Ruminococcus.	There were significant differences among different PD stages.	0	Chao, Simpson, ACE, and Shannon	higher	lower	0	unweighted UniFrac	different	different	Kruskal–Wallis test, ANOSIM, LDA LEfSe	0	Blautia, Ruminococcus, Alistipes, Barnesiella, Butyricimonas, Odoribacter, and Anaerotruncus, Actinobacteria	Bacteroidetes, Veillonella			1	sample size, a bias might be caused by the higher prevalence of healthy spouses in women in this study.
(Tan, Chong et al. 2021)	22-Gut microbial ecosystem in Parkinson’s disease: New clinico-biological insights from multi-omics microbiota are related to Parkinson's disease and clinical phenotype	2021	Malaysia	NR	1	200 (104 case, 96 control)	0	case: 65.4 ± 8.4/ control: 62.4 ± 9.0	case: 62.5% male/ control: 37.5% male	200	1	stool	NR	1	0	according to standard clinical diagnostic criteria	antibiotic use within the preceding three months; probiotic use within the preceding month; long-term care residence; tube feeding; and inability to complete study assessments; additionally, for PD patients: antiparkinsonian medication initiation within the preceding three months or adjustment within the preceding month.	0	age, sex	preservatives were not added	−20 °C	e QIAamp DNA Stool Mini Kit (Qiagen, Hilden, Germany)	1	1	Illumina MiSeq	v3-v4	341F (5′-CCTACGGGNGGCWGCAG-3′)	805R (5′- GACTACHVGGGTATCTAATCC-3′)	A total of 112,124,806 raw sequences	PRJNA494620	GenBank	ten bacterial taxa were significantly increased in PD; largest fold changes were observed for Bacteroides fragilis, Lactobacillus acidophilus, Megasphaera and Gammaproteobacteria.	NR	0	Shannon	no difference	no difference	1	NR	NR	NR	PERMANOVA	0	Bacteroides fragilis, Lactobacillus acidophilus, Megasphaera, Gammaproteobacteria, Veillonella, Coriobacteriia, muciniphila, Bifidobacterium bifidum BGN4, Bacteroides fragilis NCTC 9343, Clostridium saccharolyticum WM1				0	cross-sectional design (provides a "snapshot" of differences)
(Vascellari, Palmas et al. 2020)	23-Gut microbiota and metabolome alterations associated with Parkinson’s disease	2020	Italy	NR	1	115 (64 case, 51 control)	0	case: 71.39 ± 10.99/ 51.67 ± 12.42	case: 44 men/control: 31 men	115	NR	stool	NR	1	0	according to the UK Brain Bank criteria, Hoehn and Yahr stage I to IV, age between 45 and 85 years, and stable doses of dopaminergic treatment for at least 4 weeks before enrollment.	atypical or secondary Parkinsonism; the use of probiotic or antibiotic supplements for the 3 months before enrollment; the presence of a primary gastrointestinal disease; the concomitant presence of internal medicine, neurological, or unstable psychiatric illness together with severe cognitive impairment.	0	sex, age, body mass index (BMI), coffee consumption, and smoking	NR	NR	QIAamp DNA Stool Mini Kit (Qiagen)	1	1	Illumina MiSeq	v3-v4	NR	NR	NR	PRJEB30401	Greengenes	The most significant changes within the Parkinson’s disease group highlighted a reduction in bacterial taxa, which are linked to anti-inflammatory/neu_x0002_roprotective effects, particularly in the Lachnospiraceae family and key members, such as Butyrivibrio, Pseudobutyrivibrio, Coprococcus, and Blautia. The	NR	0	Shannon, Simpson, Fisher, Chao1, and abundance-based coverage estimator [ACE]	no difference	no difference	0	weighted and unweighted dissimilarity	significant difference	significant difference	PERMANOVA	0	Actinobacteria , Proteobacteria , and Verrucomicrobia, Verrucomicrobiaceae, Bifidobacteriaceae, Streptococcaceae, Desulfohalobiaceae, Akkermansia, Escherichia, Bifidobacterium, Streptococcus, Clostridium, and Serratia, Veillonella, Prosthecobacter, Enterobacter, and Slackia		Bacteroidetes, Cyanobacteria, Bacteroidaceae, Lachnospiraceae, Brevibacteriaceae, Sphingobacteriaceae, Bacteroides, Blautia, Lachnospira, Butyrivibrio, Roseburia, Pseudobutyrivibrio, Brevibacterium, Dolichospermum, Coprococcus, and Odoribacter		0	NR
(Weis, Schwiertz et al. 2019)	24-Effect of Parkinson_s disease and related medications on the composition of the fecal bacterial microbiota	2019	Germany	2015	1	59 (34 case, 25 control)	0	case: 67.9 ± 8.6/ 63.9 ± 5.8	case: 23 men/control: 11 men	59	NR	stool	NR	1	0	according to the UK PD Society Brain Bank Clinical Diagnostic Criteria	NR	0	age	sterile containers	t −20 °C	FastDNA SPIN kit	1	0	Illumina MiSeq	v4-v5	520 F (5′- AYTGGGYDTAAAGNG-3′)	926 R (5′-CCGTCAATTCMTTTRAGTTT-3′)	NR	PRJEB30615	the European Nucleotide Archive (ENA)	PD patients exhibit alterations in their gut microbiota composition, characterized by a decrease in beneficial bacteria and an increase in certain bacterial groups. These findings suggest a potential link between the gut microbiome and PD development, as well as the influence of PD medications on the gut microbiota.	NR	0	Chao1, Shannon, Observed, Simpson	no difference	no difference	0	weighted and unweighted unifrac	no difference	no difference	Adonis, Anova	0	Clostridiales family XI and the genus Peptoniphilus, Peptoniphilus		Faecalibacterium, Fusicatenibacter, and Fusicatenibacter		0	The results may not be universally applicable and need further validation in different populations.
(Yan, Yang et al. 2021)	25-Alterations of gut microbiota and metabolome with Parkinson’s disease	2021	China	NR	1	40 (20 case, 20 control)	1	case: 63.65 ± 5.64/ 61.95 ± 4.73	case: 10 men/control: 10 men	40	NR	stool	NR	1	0	on the basis of the diagnostic criteria proposed by the International Parkinson Disease and Movement Disorder Society in 2015	intaking antibiotic drugs or probiotic during the last 3 months, anD history of active or persistent primary gastrointestinal disorder	0	age, sex, BMI	NR	−80 °C	DNeasy PowerSoil Kit (Qiagen, Hilden, Germany)	1	1	Illumina MiSeq	v3-v4	343 F: 5 ′ -TACGGRAGGCAGCAG-3′	798 R: 5 ′ -AGGG_x0002_TATCTAATCCT-3′	NR	NR	NR	At the genus level, there was a greater abundance of Alistipes, Rikenellaceae_RC9_gut_group, Bifido_x0002_bacterium, Parabacteroides, while Faecalibacterium was decreased in fecal samples from PD patients.	NR	0	chao1, observed species, PD whole tree, Shannon and Simpson indices	no difference	no difference	0	Unweighted Pair Group Method with Arithmetic Mean (UPGMA) cluster analysis and principal coordinate analysis (PCoA) based on the Unweighted UniFrac distance	significant difference	significant difference	ANOSIM	0	Bacteroidetes, Actinobacteria, Alistipes, Rikenellaceae_RC9_gut_group, Bifidobacterium, Parabacteroides, Sphingomonas, Ruminococcaceae_UCG-005, Agathobacter, Ruminococcaceae_UCG-010, Gemmatimonas	Firmicutes	Faecalibacterium		0	NR
(Zhang, Yue et al. 2020)	26-Altered gut microbiota in Parkinson_s disease patients_healthy spouses and its association with clinical features	2020	China	NR	1	126 (63 case, 63 control)	0	case: 64.0 ± 7.4/ 63.9 ± 7.9	case: 40 men/control: 23 men	200	NR	stool	NR	1	0	NR	NR	0	age	NR	−80 °C	QIAamp Fast DNA Stool Mini Kit (Qiagen, Germany)	1	1	Illumina HiSeq PE250	V4	NR	NR	43,561 sequences per sample	(CRA001938	Genome Sequence Archive	There were markedly different microbial compositions among PD, HS and HP samples by alpha/beta diversity. They also found differential microbial compositions among Hoehn & Yahr stage/disease duration.	Disease duration, and stage influenced microbiome composition. Methanobrevibacter is positively associated with PD disease duration.	0	Faith’s pd index	higher	lower	0	PCoA	significant difference	significant difference	ANOSIM	0	Firmicutes		Bacteroidetes, Bacteroides, Prevotella, Faealibacterium		0	lack of information about the dietary habits
(Scheperjans, Aho et al. 2015)	27-Gut microbiota are related to Parkinsons disease and clinical phenotype	2014	Finland	NR	1	144 (72 case, 72 control)	0	case: 65.3± 6 5.5/ 64.5 ± 6.9	case: 51.4% male/ control: 50% men	144	NR	stool	NR	1	1	NR	IBS	0	age, sex	NR	NR	NR	1	1	NR	V1–V3	NR	NR	NR	NR	NR	the reduced abundance of Prevotellaceae in PD patients and the positive association of Enterobacteriaceae abundance with PIGD symptoms	NR	0	Chao1, ACE, Shannon, Inverse Simpson	no difference	no difference	0	Yue & Clayton theta, Morisita-Horn index, and Bray-Curtis index	significant difference	significant difference	NR	NR			Prevotellaceae		0	NR
(Chen, Xu et al. 2022)	1-A comparison of the composition and functions of the oral and gut microbiotas in Alzheimer's patients	2022	China	From 2020 (February) to 2022 (February)	0	172 (132 case (mild:43, moderate: 89) , 40 control)	0	60 to 90	M/F case: 15/28 (mild AD),33/56 (moderate AD) /control: 16/24	NR	NR	feces	NR	0	0	controls with CDR scores of 0 (no dementia), and had no significant memory complaint,	other causes or types of dementia; 2) a family history of dementia; 3) any other neurodegenerative disease, such as Parkinson’s disease; 4) confirmed mental illness, such as schizophrenia; 5) severe cardiac, pulmonary, hepatic, or renal disease, or any tumor; 6) intestinal diseases, such as irritable bowel syndrome; 7) the intake of antibiotics, glucocorticoids, or probiotics within the previous …	0	age, sex	pecial cytoprotective agent	−80 °C	E.Z.N.A. Soil DNA Kit	1	1	Illumina MiSeq	V3–V4	CCTACGGGNGGCWGCAG	GACTACHVGGGTATCTAATCC	NR	PRJNA855571	RDP	Different gut microbiota composition between cases and controls / Significantly high bacteria in cases: Proteobacteria, Verrucomicrobia, Actinobacteria, Synergistetes (in moderate vs. control), Proteobacteria (in moderate vs. control), Gammaproteobacteria (in moderate vs. control), Pasteurellales (in moderate vs. control), Enterobacteriales (in moderate vs. control), Pasteurellaceae (in moderate …	A gradual decrease of Firmicutes and Bacteroidetesand and a gradual increase of Proteobacteria, Verrucomicrobia and Actinobacteria in cases	0	Shannon, Simpson, Chao1, ACE, observed OTUs	low		0	Bray–Curtis dissimilarity, and principal coordinate analysis (PCoA)	different	different	PERMANOVA, Kruskal–Wallis	0	Significantly high bacteria in cases (moderate AD vs. control): Proteobacteria, Verrucomicrobia, Actinobacteria, Synergistetes, Gammaproteobacteria, Pasteurellales, Enterobacteriales, Pasteurellaceae, Enterobacteriaceae, Stenotrophomonas, Proteus, Escherichia_Shigella, Actinomycetales, Micrococcaceae, Rothia, Alloprevotella	Firmicutes, Erysipelotrichia, Acidaminococcaceae, Ruminococcaceae, Bacteroidetes	Firmicutes, Bacteroidetes (moderate AD vs. control)		0	lack of resolution at the species level due to the method used (16S rRNA seq) / Unavailability of severe AD cases for better comparison / cross-sectional design prevented drawing conclusions about the causal relationship between microbiota changes and AD
(Cirstea, Kliger et al. 2022)	2-The Oral and Fecal Microbiota in a Canadian Cohort of Alzheimer’s Disease	2022	Canada	From 2018 (February) to 2019 (December)	1	99 ( 45 case, 54 control)	0	case: 74: (65–78) / control: 70 (66–74); (year)	Female: case 33.3% / control 33.3%	NR	NR	feces	NR	1	0	1) age 50–85 years, 2) a diagnosis of probable AD dementia, or dementia of mixed AD/vascular etiology, based on the McKhann criteria, 3) age of onset between 50–80 years	Exclusion criteria included: 1) a diagnosis of non-AD dementia, 2) a concurrent diagnosis of an autoinflammatory disease, 3) antibiotic use within the previous 3 months, 4) probiotic use within the previous month, 5) a current illness, including a cold, flu, or bacterial infection	0	age	OMNIgene®•GUT	−80 °C	QIAamp PowerFecal DNA Kits	0	0	MiSeq	V4	515F (GTGCCAGC MGCCGCGGTAA)	806R (GGACTACHVHHHTWTCTAAT)	NR	PRJNA770746	Greengenes	No significan different between AD patients and controls (beta-diversity),lower alpha diversity in cases, higher abundnace of Erysipelotrichaceae in cases	NR	0	Chao1, Faith's PD	low		0	Jac- card, Bray-Curtis, Unweighted Unifrac (PCOA)	no difference	no difference	DESeq2	0	Erysipelotrichaceae				0	lack of species and functional resolution due to the method used (16S rRNA seq), broad oral sampling
(Guo, Peng et al. 2021)	3_Gut Microbiome Features of Chinese Patients Newly Diagnosed with Alzheimer’s Disease or Mild Cognitive Impairment	2021	China	From 2018 (August) to 2019 (April)	1	64 (28 cases (18 AD),18 control)	0	case: 63.5 (4.7) / control: 64.5 (4.5);(SD)	Male (%): case 2 (11) / control: 4 (22)	NR	NR	feces	morning collection	0	0	NR	1) a family history of dementia; 2) any other neurodegenerative diseases, such as Parkinson’s dis- ease and amyotrophic lateral sclerosis; 3) enduring mental illness, such as schizophrenia; 4) severe car- diac, pulmonary, hepatic or renal diseases, or any tumor; 5) a history of taking antibiotics or glucocor- ticoid within six months, and 6) intestinal diseases, such as irritable bowel syndrome	0	age, sex	NR	−80 °C	PowerSoil DNA Isolation Kit	1	1	Illumina Miseq/Microseq	V3-V4	NR	NR	NR	NR	Greengene,RDP	AD cases exhibited increased microbial diversity, decreased levels of Bacteroides, Lachnospira, and Ruminiclostridium, and increased Prevotella.	NR	0	Shannon, evenness, faith PD	no difference	no difference	0	Bray Curtis, unweighted unifrac, weighted unifrac, and principal component analysis (PCA)	high	low	LEfSe	0	Paraprevotella, Aeromonadales, Succinivibrionaceae, and Prevotella	Bacteroidaceae, Lachnospiraceae, Flavobacteriaceae, Acidaminococcaceae, Phascolarctobacterium, Proteobacteria, Gammaproteobacteria, Cloacibacillus, Betaproteobacteria, Burkholderiaceae, Parabacteroides, Blautia, Tannerellaceae, Synergistetes, and Ruminiclostridium			1	Uncertainty regarding the duration of AD in patients, potential variation in gut dysbiosis across different stages of AD, small sample size for staging patients, need for future studies to explore the relationship between gut dysbiosis and AD severity, limited generalizability of findings to populations beyond Chinese patients due to factors like diet, geography, and genetics
(Haran, Bhattarai et al. 2019)	4-Alzheimer’s disease microbiome is associated with dysregulation of the anti-inflammatory P-glycoprotein pathway	2019	USA	NR	0	108	0	case: 84.7 (8.1)/ control: 83 (10.2); (mean [SD]) (yr)	Male: case:4 (16.7) / control: 8 (15.7)	NR	NR	stool	once a month for up to 4 months	0	0	living at that facility for _x0002_1 month and did not have any diarrheal illness or antimicrobial exposure within the preceding 4 weeks. No elders suffered from dysphagia or had a feeding tube	Any elders with antimicrobial exposure or a diarrheal illness	0	age, sex	NR	−80 °C	PowerMag soil DNA isolation kit	1	1	NextSeq 500	NR	NR	NR	NR	upon request	butyrate reference protein sequences using ShortBRED	Individuals with AD showed significant increases in bacteria such as Bacteroides, Alistipes, Odoribacter, Barnesiella, Osplanchnicus, Odoribacter spp., K. pneumoniae, B. fragilis, E. lenta, and Desulfovibrio (sulfate-reducing bacteria). Conversely, there were significant decreases in bacteria including Lachnoclostridium, Butyrivibrio, B. proteoclasticus, B. hungatei, Eubacterium, E. eligens, E. h…	NR	NR	NR	NR	NR	0	accard distances by t-distributed stochastic neighbor embedding (tSNE)	different (sig)	different (sig)	PERMANOVA	0	Bacteroides, Alistipes , Odoribacter, Barnesiella, Osplanchnicus,, Odoribacter spp, K. pneumoniae, B. fragilis, E. lenta, Desulfovibrio (sulphate-reducing bacteria)		Lachnoclostridium, Butyrivibrio (butyrate-producing species), B. proteoclasticus (butyrate-producing species), B. hungatei (butyrate-producing species), Eubacterium, E. eligens, E. hallii, E. rectale, Clostridium sp. SY8519, R. hominins, F. prausnitzii(sig)		0	NR
(Kaiyrlykyzy, Kozhakhmetov et al. 2022)	5-Study of gut microbiota alterations in Alzheimer's dementia patients from Kazakhstan	2022	Kazakhstan	NR	0	84 (41 case, 43 control)	0	case: 68 (62–74) / control 68 (61–75); (median (IQR))	Female, n (%): case 30 (73.2%) / control 35 (81.4%)	84	1	feces	NR	1	0	(a) diagnosis of dementia due to Alzheimer’s dementia according to the guidelines for diagnosis and statistics of mental disorders (DSM-IV) and the criteria of the National Institute of Neurological and Communicative Disorders, stroke, Alzheimer’s disease and other related disorders (NINCDS-ADRDA), (b) age from 55 years and older at the time of diagnosis and data collection; (c) voluntary consent…	(a) absence of cognitive and memory impairment; (b) voluntary consent to participate in the study. We excluded subjects with severe somatic diseases of the kidneys, liver, severe chronic obstructive pulmonary disease, cancer, etc., and subjects with a mental disorder not related to AD	1	NR	special kit	−20 °C	QIAamp DNA stool Mini Kit	0	1	Illumina MiSeq	NR	NR	NR	NR	PRJNA811324	NR	Increased abundance of Acidobacteriota, Verrucomicrobiota, Planctomycetota, and Synergistota and decreased abundance of Bifidobacterium, Clostridia bacterium, Castellaniella, Erysipelotrichaceae UCG-003, Roseburia, Tuzzerella, Lactobacillaceae and Monoglobus in AD patients /	In the moderate form of AD, Bacteroides, Methylomirabilota, uncultured Clostridiales bacterium, Prevotellaceae were correlated. In the severe form of AD, Symbiobacteraceae, uncultured proteobacterium, Clostridia vadinBB60 group, Collinsella, Caldi- lineales, Latescibacterota uncultured prokaryote, Elusimicrobiota Lineage Iib uncultured archaeon, Christensenellaceae R-7 group uncultured Clostridia…	0	Shannon, Simpson, Chao1, Observed, ACE and Fisher	no difference	no difference	0	weighted Unifrac distance (PCoA)	no difference	no difference	LEfSe	0	Christensenellaceae R-7 group, Prevotella, Alloprevotella, Eubacterium coprostanoligenes group, Ruminococcus, Flavobacterium,Ohtaekwangia, Akkermansia, Bacteroides sp. Marseille-P3166		Levilactobacillus, Lactiplantibacillus, Tyzzerella, Eubacterium siraeum group, Monoglobus, Bacteroides, Erysipelotrichaceae UCG-003, Veillonella, Faecalibacterium, Roseburia, Haemophilus		1	relatively low sample size, the use of targeted amplicon sequencing instead of metagenomics sequencing for microbial analysis, and the need for further research to validate findings and explore associations between lifestyle, gut microbiota, and neurodegenerative disorders in diverse ethnic populations
(Liu, Wu et al. 2019)	6-Altered microbiomes distinguish Alzheimer’s disease from amnestic mild cognitive impairment and health in a Chinese cohort	2019	China	NR	1	97 (33 case (32 aMCI), 32 control)	0	case: 74.85 ± 11.37 (AD), 70.53 ± 11.0 (aMCI)/ control: 76.88 ± 9.35; (yrs, mean ± SD)	Male: case:14 (AD;42.42%),18 (56.25%)aMCI/ control 16 (50%)	NR	NR	feces	NR	1	0	NR	Patients with other causes of cognitive impairment, Subjects with history of antibiotics, probiotics, prebiotics, or synbiotics use within two months before fecal sample collection; or with severe malnutrition, infection, drug or alcohol addicts; irritable bowel syndrome; inflammatory bowel disease in the last year; and people with schizophrenia, schizoaffective disorder or primary affective diso…	0	age, sex	sterile collection containers	−80 °C	QIAGEN	1	1	Illumina MiSeq	V3-V4	5′-CAAGCAGAAG ACGGCATACGAGATGTGACTGGAGTTCAGACGTGTGCTCTTCCGA TCT-3′	5′-AATGATACGGCGACCACCGAGATC TACACTCTTTCCCTACACGACGCTCTTCCGATCT-3′	NR	PRJNA496408	Greengenes	Decreased diversity in AD patients compared to controls / different gut microbiota between healthy and cases / reduced abundance of Firmicutes, increased abundance of Proteobacteria in cases/ a significant correlation between AD severity and the abundance of altered microbiomes/association of Enterobacteriaceae with AD/	As the disease progressed the prevalence of Gammaproteobacteria, Enterobacteriales, and Enterobacteriaceae gradually increased	0	Shannon, Simpson index, Chao 1, ACE	low	high	0	Principle coordinates analysis, PCoA	different	different	LEfSe	0	Proteobacteria, Bacteroidetes, Gammaproteobacteria, Enterobacteriale, Enterobacteriaceae, Veillonellaceae		Firmicutes, Clostridiaceae, Lachnospiraceae, Ruminococcaceae, Ruminococcus, Blautia, CFAs producers		0	limitations in AD diagnosis and participant procedures
(Sheng, Lin et al. 2021)	7-Altered Gut Microbiota in Adults with Subjective Cognitive Decline- The SILCODE Study	2021	China	From 2018 (February) to 2019 (December)	0	105 (case: 53(SCD) 14 (CI: MCI, n = 8; mild AD dementia, n = 6)) /38 control)	0	case: 66.68 ± 6.32 (SCD), 73.21 ± 7.89 (CI) / control: 66.79 ± 5.13; (year)	M/F: case: 10/43 (SCD), 4/10 (CI) / control: 15/23	NR	NR	feces	NR	0	0	NR	history of stroke, major depression (HAMD > 24), CNS diseases, traumatic brain injury, systemic diseases, psychosis, recent antibiotic/probiotic use, corticosteroid/immune medications, major GI surgery, and severe gastrointestinal diseases	0	age, sex, educational years, other potential confounding factors	cytoprotective agents	−80 °C	QIAamp DNA Stool Mini Kit	1	1	Illumina Miseq PE250	V3–V4	341F (CCTAC GGGRSGCAGCAG)	806R (GGACTACVVGGGTATCTAATC )	NR	NR	RDP	Decreasing abundance of Firmicutes, Clostridia, Clostridiales, Ruminococcaceae, and genus Faecalibacterium in cases /	The evolution of bacteria from healthy individuals to cases (SCD and CI) is characterized by a decline in beneficial bacteria such as Faecalibacterium and SCFA-producing bacteria accompanied by changes in the abundance of phylum Firmicutes and its corresponding classes, orders, and families (Decreased abundance of Firmicutes, Faecalibacterium, Clostridia, Clostridiales, Lachnospiraceae, and Rumin…	0	Shannon, Simpson,Chao1, Richness	low	high	0	Bray-Curtis dissimilarity, weighted and unweighted Unifrac distance (PCoA, PERMANOVA)	different (sig)	different (sig)	LEfSe	0			Firmicutes, Clostridia, Clostridiales, Ruminococcaceae, Faecalibacterium, Lachnospiraceae		1	small sample size, single-center design, difficulties in accounting for various factors, limited resolution of sequencing methods, and an unclear causal relationship between gut microbiota and cognitive function
(Stadlbauer, Engertsberger et al. 2020)	8-Dysbiosis, gut barrier dysfunction and inflammation in dementia- a pilot study	2020	Austria	From 2017 (July) to 2018 (March)	1	41 (23 case ,18 control ))	1	case: 88 (73,85) / control: 75 (74,76); (years)	F/M: case: 15/18 , Control: 11/7	NR	NR	stool	NR	1	0	NR	participants with other forms of dementia, inflammatory bowel diseases, liver cirrhosis or recent (< 4 weeks) antibiotic or probiotic treatment	0	age, sex	collection tubes	−80 °C	MagnaPure LC DNA Isolation Kit III	1	1	Illumina MiSeq	V1-V2	27F (AGAGTT TGATCCTGGCTCAG)	R357 (CTGCTGCCTYCCGTA)	21,774–53,719 per sample	PRJNA608281	Silva	Decreased abundnace of Lachnospiraceae in cases, Clear clustering of case and contrls and different stages of dementia according to beta diversity, AD association with a reduction in bacteria producing short-chain fatty acids (SCFA) and increased biomarkers of gut permeability and inflammation.Increased abundance of C. clostridioforme and the genus Eisenbergiella is associated with cognitive impa…	No significant changes in alpha diversity with increasing degree of disease	0	Simpson, Chao1, Faith	no difference	no difference	0	Bray Curtis dissimilarity	different	different	LEfSe, ANCOM	0	Eubacterium rectale and C. clostridioforme (in severe stage), Lactobacillaceae (in moderate stage)				0	limited generalizability, inability to conduct gold standard analysis, lack of causality determination, technical feasibility issues, alternative markers used, and the need for a planned longitudinal study
(Ubeda, Vázquez-Carretero et al. 2022)	9-Fecal Volatile Organic Compounds and Microbiota Associated with the Progression of Cognitive Impairment in Alzheimer's Disease	2022	Spain	From 2020 (September) to 2021 (January)	1	22 (12 case ,10 control ))	1	60 to 70	case: 2 men/control: 6 men	22	1	stool	NR	1	0	NR	dietary restrictions or an intake of antibiotics, anti-inflammatory, probiotic or prebiotic products within the preceding 3 months, history of gastrointestinal disorders	1	NR	NR	−80 °C	QIAamp PowerFecal Pro DNA isolation kit (Qiagen, Madrid, Spain)	1	1	Illumina MiSeq	NR	515F-Y (50 GTG YCA GCM GCC GCG GTA A 30	806R (50 GGA CTA CNV GGG TWT CTA AT 30	NR	NR	NR	At a more advanced stage of AD, the gut microbiota and volatiles shifted towards a profile with increases in Ruminococcus and Blautia	There were significant differences among different PD stages.	0	Shannon	significant difference (low)	significant difference	0	principal co-ordinates (PCoA) based on Bray-Curtis dissimilarity	different	different	ANOVA	0	Bacteroidota (GDS-4), Actinobacteriota (GDS-5), Faecalibacterium (GDS-3), Roseburia (all stages), Lachnoclostridium (all stages), Peptococcus (GDS-4), Ruminococcus (GDS-5), Bacteroidia (GDS-4), Bacteroidaceae (GDS-4, GDS-5), Barnesiella (GDS-4), Bacteroides (GDS-4, GDS-5), Alistipes (GDS-4, GDS-5), Actinobacteria (GDS-5), Bifidobacteriaceae (GDS-5), Bifidobacterium (GDS-5), Akkermansiaceae (GDS-3…		Firmicutes, clostridia (GDS-4, GDS-5), Veillonaceae (all stages), Clostridium (all stages), Coprococcus (all stages),		0	small sample size, In addition, the AD patients received medication that could affect the gut microbiota composition.
(Wanapaisan, Chuansangeam et al. 2023)	10-Association between Gut Microbiota with Mild Cognitive Impairment and Alzheimer's Disease in a Thai Population	2022	Thailand	NR	1	40 (20 case, 20 control)	1	case: 72.8±5.6/ control: 69.4±6.2	case: 45.5% male/ control: 38.5% male	40	NR	Stool	NR	0	0	based on the NINCDS-ADRDA criteria	had a history of receiving systemic antibiotics within 3 months before sample collection; (2) had a history of gastrointestinal cancer; (3) had brain lesions that indicated stroke or other abnormalities affecting memory func_x0002_tion; or (4) had actively uncontrolled digestive disorders, including inflammatory bowel disease (IBD), malabsorption syndrome, re_x0002_cent Clostridioides difficile i…	1	NR	Preservation System (Norgen Biotek Corp., Thorold, ON, Canada)	−20 °C	QIAamp Stool Mini kit (Qiagen, USA)	1	1	Illumina MiSeq	V3-V4	NR	NR	NR	NR	NR	A significant difference at the operational taxonomic unit level was observed. The altered gut microbiome could be potentially tar_x0002_geted for the early diagnosis of dementia and the reduction of AD risk.	NR	0	Shannon	no difference	no difference	0	Beta diversities were computed using normalized OTUs by Jaccard in the QIIME2 program.	no difference	no difference	PERMANOVA, Kruskal–Wallis	0	Escherichia-Shigella, Bacteroides, Holdemanella, Romboutsia, and Megamonas	Clostridium sensu stricto 1, Fusicatenibacter, Lachnospiraceae, Agathobacter, and Fecalibacterium			0	Small sample size, potential high variability in microbiome profiles, limited dietary assessment using FFQ, need for well-designed human intervention trials to establish causal relationships, challenges in conducting long-term cohort studies, limitations of 16S metagenomic profile in representing microbiota function and activity
(Xi, Ding et al. 2021)	11-Disturbed microbial ecology in Alzheimer's disease- evidence from the gut microbiota and fecal metabolome	2021	China	From 2018 (April) to 2019 (July)	1	65 (21 case, 44 control)	0	case: 76.2±9.9/ control: 78.4±6.6	case: 13 men/control: 20 men	65	1	Stool	NR	1	0	based on the DSM-IV and NINCDS-ADRDA criteria	use of antibiotics, probiotics, or prebiotics within a month before sampling; corticosteroid use, immune stimulating medi_x0002_cations and immunosuppressive agents; use of anti_x0002_depressant; gastrointestinal surgery in past 5 years; human immunodeficiency virus or serious bacterial in_x0002_fection in the medical history; inflammatory bowel dis_x0002_ease, persistent, infectious gastroenteri…	1	NR	sterile fecal collection containers	−80 °C	E.Z.N.A.@ Stool DNA Kit (Omega Bio-Tek, Nor_x0002_cross, GA, USA)	1	1	Illumina Miseq	V3-V4	338 forward (5′-ACTCCTACGGGAGGCAGCAG-3′)	806 reverse (5′-GGACTACHVGGGTWTCTAAT-3′)	total: 3.55 million sequence reads	SRP252374	National Center for Biotechnology Information (NCBI)	gut microbial alterations and related metabolic output changes may be associated with pathogenesis of AD, and suggest that fecal markers might be used as a non-invasive examination to assist screening and diagnosis of AD.	NR	0	Ace, Chao, Shannon, Invsimpson	no difference	no difference	0	principal co-ordinates (PCoA) based on Bray-Curtis dissimilarity	significant difference	significant difference	LEfSe, PERMANOVA	0	Lachnospiraceae (genera Agathobacter, unclassified_f_Lachnospiraceae, Eubacterium_ventriosum_group, Lachnospiraceae_NC2004 and Coprococcus_1), Ruminococcaceae (genera Faecalibacterium and Ruminococcaceae_UCG-007), Prevotellaceae (genus Alloprevotella), Atopobiaceae (genus Atopobium), Clostridiales (genus Parvimonas), Synergistaceae (genus Cloacibacillus), Erysipelotrichaceae (genus Solobacterium)…	Lachnospiraceae (genus Tyzzerella) and Erysipelotrichaceae (genus Erysipelatoclostridium)			0	suggesting the potential of fecal markers as a non-invasive tool for screening or assistant diagnosis of AD
(Yıldırım, Nalbantoğlu et al. 2022)	12-Stratification of the Gut Microbiota Composition Landscape across the Alzheimer's Disease Continuum in a Turkish Cohort	2022	Turkey	NR	1	98 (47 case, 51 control)	0	case: 71.4±5.1/ control: 67±5.3	case: 24 men/control: 28 men	125	1	Stool	NR	1	0	based on the criteria of the National Institute on Aging-Alzheimer's Association Workgroups on diagnostic guidelines for Alzheimer's disease	history of substance abuse, any significant neurologic disease, and major psychiatric disorders, including major depression. Also, individuals were excluded who used commer_x0002_cial probiotics or antibiotics during the study period or within 1 month prior to providing a stool sample or who had undergone major gastrointestinal (GI) tract surgery in past 5 years.	1	NR	NR	−80 °C	QiaAmp DNA stool minikit (Qiagen, Germany)	0	1	Illumina MiSeq	V3-V4	341 F (59-CCTACGGGNGGCWGCAG-39)	805 R (59-GACTACHVGGGTATCTAATCC-39)	10,769 reads/sample	NCBI BioProject database	PRJNA734525	the gut microbiota along the Alzheimer’s disease continuum comprises a stratified community structure marked primarily by Prevotella and Bacteroides, but also subnetworks of other taxa exist in the community	NR	0	Shannon, Chao1, and inverse Simpson	no difference	no difference	0	Bray-Curtis distances	significant difference	significant difference	PERMANOVA, Kruskal–Wallis	0	Proteobacteria (phylum), Prevotella_9 (genus), Bacteroides (genus), Ruminococcaceae family (multiple species), Escherichia/Shigella (genus), Ruminococcaceae_unclassified (genus within Ruminococcaceae family)		Firmicutes (phylum), Bacteroidetes (phylum)		0	did not control some potential confounders, such as diet, body mass index (BMI), and stool consistency
(Zhou, Wang et al. 2021)	13-Gut microbiota changes and their correlation with cognitive and neuropsychiatric symptoms in Alzheimer’s disease	2021	China	From 2018 (January) to 2019 (December)	1	92 (60 case, 32 control)	0	case: 72.82±7.25/ control: 71.06±5.92	case: 24 men/control: 14 men	92	1	Stool	NR	1	0	according to the core clinical criteria of Probable AD in the revised National Institute on Aging–Alzheimer’s Association (NIAAA) diagnostic guidelines for AD in 2011	1) A family history of dementia; 2) A history of stroke or other distinct neurological diseases (such as brain tumors, Parkin_x0002_son’s disease, multiple sclerosis, epilepsy, brain trauma, normal intracranial pressure hydrocephalus); 3) Severe medical diseases (such as cardiac insuffi_x0002_ciency, chronic obstructive pulmonary disease, liver and kidney insufficiency, abnormal thyroid function,…	0	age	NR	−80 °C	QIAamp® DNA Stool Mini Kit (Qiagen, Hilden, Germany)	1	1	Illumina MiSeq	V3-V4	5-CCTACGGGNGGCWGCA_x0002_G-3	5-GACTACHVGGG_x0002_TATCTAATCC-3	A total of 10,594,071 16S rRNA sequencing reads	NR	NR	AD patients have gut microbiota alterations related to cognition, and differential taxa between AD patients with and without NPS associated differently with NPS domains, which helps further understand the pathogenesis of AD and explore potential therapeutic targets.	NR	0	Observed species, Chao1, ACE, Shannon index, and Simpson index	no difference	no difference	0	principal coordinates analysis (PCoA), ADONIS analysis based on Permutational multi_x0002_variate analysis of variance (PERMANOVA), and Partial least squares discriminant analysis (PLS-DA).	significant difference	significant difference	PERMANOVA, LEfSe	0	Bifidobacterium, Sphingomonas, Lactobacillus, and Blautia		Odoribacter, Anaerobacterium, and Papillibacter		0	the study did not test blood indicators, to investigate their correlation with microbiota and verify functional pathways
(Zhuanga, Shena. 2018)	14-Gut microbiota is altered in patients with Alzheimer’s disease	2018	China	NR	1	86 (43 case, 43 control)	0	case: 70.12±8.76/ control: 69.72±9.24	case: 23 men/control: 23 men	86	1	Stool	NR	1	0	NR	a family history of demen_x0002_75 tia; 2) any kind of other neurodegenerative disease 76 (e.g., PD, ALS); 3) severe cardiac, pulmonary, hep_x0002_77 atic, renal diseases, or any kinds of tumor; 4) enduring 78 mental illness (e.g., schizophrenia); 5) a history of 79 taking antibiotics within six months, 6) intestinal dis_x0002_80 eases (e.g., irritable bowel syndrome).	0	age, sex	NR	−80 °C	QIAamp® DNA Stool Mini Kit (Qiagen, Hilden, Germany)	1	1	Illumina MiSeq	V3-V4	338F	806R	38060 per sample	NR	NCBI Sequence Read Archive (SRA)	the composition and diversity of gut microbiota were altered in patients with Alzheimer's disease (AD) compared to cognitively normal controls. Several bacterial taxa, including Actinobacteria, Bacteroidales, Ruminococcaceae, Selenomonadales, and Lachnoclostridium, were found to contribute to these differences.	NR	0	Shannon Index, observed species, Simpson and Chao1			0	weighted and non-weighted algorithms and generated principal coordinate analysis (PCoA)	no difference	no difference	Wilcoxon rank sum test	0	Actinobacteria, Ruminococcaceae, Actinobacteria, Subdoligranulum		Bacteroidetes, Lachnospiraceae, Bacteroidaceae, Bacteroidia, Negativicutes, Bacteroides, Lachnoclostridium		1	cross-sectional design (provides a "snapshot" of differences)
(Zhu, Ma et al. 2022)	15-Altered Gut Microbiota and Its Clinical Relevance in Mild Cognitive Impairment and Alzheimer's Disease- Shanghai Aging Study and Shanghai Memory Study	2022	China	NR	1	302 (125 MCI, 83 AD case, 94 control)	0	case: 71.8±8.3/ control: 74.3±10.6	case: 53 men/control: 58 men	302	1	Stool	NR	1	0	(1) aged 50 years or older; (2) for MCI or AD, diagnosed based on the 2011 National Institute of Aging and Alzheimer’s As_x0002_sociation (NIA-AA) criteria; for NC individuals, no evidence of cognitive deficits was determined by neuropsychological tests; (3) able to cooperate with physical examination, neuropsychological tests, and fecal sample collection.	(1) cognitive impairment due to other central nervous system disorders, such as Parkinson’s disease (PD), tumors, or epilepsy; (2) cogni_x0002_tive impairment caused by traumatic brain injury; (3) history of taking antibiotics within three months before fecal sample collection; (4) the use of corticosteroid, immunostimulants, and immunosuppressants; (5) history of major gastrointestinal tract sur…	1	NR	sterile containers	−80 °C	E.Z.N.A.® soil DNA Kit (Omega Bio-tek, Norcross, GA, USA)	1	1	Illumina MiSeq	V3-V4	338F (50 -ACTCCTACGGGAGGCAGCAG-30 )	806R (50 -GGACTACHV GGGTWTCTAAT-30 )	NR	NR	NCBI Sequence Read Archive (SRA)	There was no significant overall difference in the alpha and beta diversity among the three groups. Patients with AD or MCI had increased bacterial taxa including Erysipelatoclostridiaceae, Erysipelotrichales, Patescibacteria, Saccharimonadales, and Saccharimonadia, compared with NC group	NR	0	Chao, ACE, and Shannon	no difference	no difference	0	UniFrac	no difference	no difference	multivariate analysis of variance (MANOVA)	0	Erysipelatoclostridiaceae, Erysipelotrichales, Patescibacteria, Saccharimonadales, and Saccharimonadia				0	it was not possible to control all confounding variables, for instance, the bias of hypertension among groups.
(Vogt, Kerby et al. 2017)	16-Gut microbiome alterations in Alzheimer’s disease	2017	USA	NR	1	50 (25 case, 25 control)	0	case: 71.3±7.3/ control: 69.3±7.5	case: 8 men/control: 7 men	50	1	Stool	NR	1	0	NR	any significant neurologic disease, history of alcohol/substance dependence, major psychiatric disorders (including major depression), or any other significant medical illness. Microbiome-specific exclusion criteria included: the use of systemic antibiotics in the previous 6 months prior to providing the fecal sample; corticosteroid use (oral, IV, nasal, or inhaled); immune stimulating medication…	0	age, sex	NR	−80 °C	NR	1	1	Illumina MiSeq	V4	NR	NR	~96,000 PER SAMPLE	NR	NR	the gut microbiome of AD participants has decreased microbial diversity and is compositionally distinct from control individuals.	NR	0	ACE, Chao1, Simpson, Shannon	LOWER	HIGHER	0	Bray-Curtis dissimilarity and UniFrac analysis (weighted and unweighted)	different	different	LEfSe	0	Bacteroidetes, Gemellaceae, Blautia, Phascolarctobacterium, Gemella, Bacteroidaceae, Rikenellaceae, Alistipes		Firmicutes, Actinobacteria, Ruminococcaceae, Turicibacteraceae, Peptostreptococcaceae, Clostridiaceae, and Mogibacteriaceae, and the genera SMB53, Dialister, Clostridium, Turicibacter, cc115, Bifidobacteriaceae, Bifidobacterium, Adlercreutzia, Bilophila		0	Unknown medication effects, Potential confounding factors, Cross-sectional nature
[truncated: 1 more columns]
