# Supplementary material for: Gut Microbiota Composition in Patients with Neurodegenerative Disorders (Parkinson’s and Alzheimer’s) and Healthy Controls: A Systematic Review
Source: Nutrients. 2023 Oct 13;15(20):4365. doi: 10.3390/nu15204365 (PMC10609969; doi:10.3390/nu15204365)
Supplement: Supplementary file 1 [file nutrients-15-04365-s001.zip › 5_Supp_AbundanceDetails.xlsx]

## Sheet: DifferentialabundnaceComparison
Study	study	Differentially abundant microbiota between case and controls
		High		Low
		Case	Control	Case	Control
(Aho, Pereira et al. 2019)	1-Gut microbiota in Parkinson's disease- temporal stability and relations to disease progression	christensenella minuta/anaerotruncus colihominis/akkermansia muciniphila/ruminococcus bromii/ruminococcus torques/Bilophila/Acidaminococcus/streptococcus/lactobacillus
(Baldini, Hertel et al. 2020)	2-Parkinson’s disease-associated alterations of the gut microbiome predict disease-relevant changes in metabolic functions				turicibacter sanguinis/roseburia intestinalis
(Cilia, Barichella et al. 2018)	3-Unraveling gut microbiota in Parkinson's disease and atypical parkinsonism.pdf
(Bedarf, Hildebrand et al. 2017)	4-Functional implications of microbial and viral gut metagenome changes in early stage L-DOPA-naïve Parkinson’s disease patients.pdf	Verrucomicrobiaceae (sig), Akkermansia muciniphila (sig), Firmicutes (sig), Alistipes shahi (sig)		Prevotellaceae (sig), Prevotella copri (sig), Erysipelotrichaceae (sig), Eubacterium biforme, Clostridium saccharolyticum Eubacterium biforme (sig)
(Cirstea, Yu et al. 2020)	5-Microbiota composition and metabolism are associated with gut function in Parkinson's disease.pdf	Christensenellaceae (sig), Desulfovibrionaceae (sig), Bifidobacterium (sig), Collinsella (sig), Bilophila (sig), Akkermansia (sig)		Lachnospiraceae (sig), Roseburia (sig), unclassified Lachnospiraceae (sig), Faecalibacterium (sig),short-chain fatty acid (SCFA)-producing bacteria
(Cosma-Grigorov, Meixner et al. 2020)	6-Changes in gastrointestinal microbiome composition in PD- a pivotal role of covariates	high abundance of Clostridia (sig), Lachnospiraceae (sig), Oscillospira (sig), Betaproteaobacteria (sig), Burkholderiales (sig) Alcaligenaceae (sig), Sutterella (sig), Faecalibacterium (sig) Ruminococcus (sig)
(Heintz‐Buschart, Pandey et al. 2018)	7-The nasal and gut microbiome in Parkinson's disease and idiopathic rapid eye movement sleep behavior disorder	Akkermansia (sig), Verrucomicrobiaceae (sig), Prevotella (sig)
(Hill‐Burns, Debelius et al. 2017)	9-Parkinson's disease and Parkinson's disease medications have distinct signatures of the gut microbiome	significantly higher abundnace of Bifidobacteriaceae, Christensenellaceae, Lachnospiraceae, Lactobacillaceae, Pasteurellaceae, and Verrucomicrobiaceae
(Hopfner, Künstner et al. 2017)	10-Gut microbiota in Parkinson disease in a northern German cohort	high abundance of Lactobacillaceae, Barnesiellaceae and Enterococcacea in cases
(Keshavarzian, Green et al. 2015)	11-Colonic bacterial composition in Parkinson's disease	Proteobacteria, Bacteroidetes, Proteobacteria, Verrucomicrobia , Akkermansia, Oscillospira	Firmicutes, Blautia, Coprococcus, Roseburia
(Li, Cui et al. 2019)	12-Gut microbiota differs between Parkinson’s disease patients and healthy controls in Northeast China	Akkermansia, Prevotella copri Prevotella, Ruminococcaceae, Veillonellaceaesig Verrucomicrobiaceae, methanobrevibacter smithii, Ruminococcus callidus, Roseburia inulinivorans, Parabacteroides merde, Ruminococcus torques	Bacteroidales, Lactobacillaceae, lactobacillus gasseri
(Li, Wang et al. 2019)	13-Alteration of the fecal microbiota in North-Eastern Han Chinese population with sporadic Parkinson’s disease	Verrucomicrobia, Ruminococcaceae, Porphyromonadaceae , Hydrogenoanaerobacterium, Pasteurellaceae, Lachnospiraceae	Bacteroidales, Leuconostocaceae, Clostridieceae,Prevotellaceae
(Lin, Zheng et al. 2018)	14-Gut microbiota in patients with Parkinson's disease in southern China	Bifidobacteriaceae (sig), Enterobacteriaceae (sig)		Tenericutes (sig), Lachnospiraceae (sig), Firmicutes (sig), Euryarchaeota (sig)
(Lin, Chen et al. 2019)	15-Altered gut microbiota and inflammatory cytokine responses in patients with Parkinson’s disease	Parabacteroides, Verrucomicrobia, Akkermansia, Butyricimonas, Veillonella, Odoribacter, Mucispirillum, Bilophila, Enterococcus, and Lactobacillus	Prevotella
(Li, Wu et al. 2017)	16-Structural changes of gut microbiota in Parkinson’s disease and its correlation with clinical features	Escherichia, Shigella, Streptococcus, Proteus, and Enterococcu		Blautia, Faecalibacterium and Ruminococcus
(Petrov, Saltykova et al. 2017)	17-Analysis of gut microbiota in patients with Parkinson’s disease	Christensenella, Catabacter, Lactobacillus, Oscillospira, Bifidobacterium, Christensenella minuta, Catabacter hongkongensis, Lactobacillus mucosae, Ruminococcus bromii, Papillibacter cinnamivorans		Dorea, Bacteroides, Prevotella, Faecalibacterium, Bacteroides massiliensis, Stoquefichus massiliensis, Bacteroides coprocola, Blautia glucerasea, Dorea longicatena, Bacteroides dorei, Bacteroides plebeus, Prevotella copri, Coprococcus eutactus, Ruminococcus callidus
(Pietrucci, Cerroni et al. 2019)	18-Dysbiosis of gut microbiota in a selected population of Parkinson's patients	Lactobacillaceae, Enterobacteriaceae, and Enterococcaceae		Lachnospiraceae
(Qian, Yang et al. 2020)	19-Gut metagenomics-derived genes as potential biomarkers of Parkinson's disease	The genus Akkermansia and the species Akkermansia muciniphila		Bacteroides coprocola
(Qian, Yang et al. 2018)	20-Alteration of the fecal microbiota in Chinese patients with Parkinson’s disease	Genera Clostridium IV, Aquabacterium, Holdemania, Sphingomonas, Clostridium XVIII, Butyricicoccus and Anaerotruncus
(Ren, Gao et al. 2020)	21-Gut microbiota altered in mild cognitive impairment compared with normal cognition in sporadic Parkinson's disease	Blautia, Ruminococcus, Alistipes, Barnesiella, Butyricimonas, Odoribacter, and Anaerotruncus, Actinobacteria	Bacteroidetes, Veillonella
(Tan, Chong et al. 2021)	22-Gut microbial ecosystem in Parkinson’s disease: New clinico-biological insights from multi-omics microbiota are related to Parkinson's disease and clinical phenotype	Bacteroides fragilis, Lactobacillus acidophilus, Megasphaera, Gammaproteobacteria, Veillonella, Coriobacteriia, muciniphila, Bifidobacterium bifidum BGN4, Bacteroides fragilis NCTC 9343, Clostridium saccharolyticum WM1
(Vascellari, Palmas et al. 2020)	23-Gut microbiota and metabolome alterations associated with Parkinson’s disease	Actinobacteria , Proteobacteria , and Verrucomicrobia, Verrucomicrobiaceae, Bifidobacteriaceae, Streptococcaceae, Desulfohalobiaceae, Akkermansia, Escherichia, Bifidobacterium, Streptococcus, Clostridium, and Serratia, Veillonella, Prosthecobacter, Enterobacter, and Slackia		Bacteroidetes, Cyanobacteria, Bacteroidaceae, Lachnospiraceae, Brevibacteriaceae, Sphingobacteriaceae, Bacteroides, Blautia, Lachnospira, Butyrivibrio, Roseburia, Pseudobutyrivibrio, Brevibacterium, Dolichospermum, Coprococcus, and Odoribacter
(Weis, Schwiertz et al. 2019)	24-Effect of Parkinson_s disease and related medications on the composition of the fecal bacterial microbiota	Clostridiales family XI and the genus Peptoniphilus, Peptoniphilus		Faecalibacterium, Fusicatenibacter, and Fusicatenibacter
(Yan, Yang et al. 2021)	25-Alterations of gut microbiota and metabolome with Parkinson’s disease	Bacteroidetes, Actinobacteria, Alistipes, Rikenellaceae_RC9_gut_group, Bifidobacterium, Parabacteroides, Sphingomonas, Ruminococcaceae_UCG-005, Agathobacter, Ruminococcaceae_UCG-010, Gemmatimonas	Firmicutes	Faecalibacterium
(Zhang, Yue et al. 2020)	26-Altered gut microbiota in Parkinson_s disease patients_healthy spouses and its association with clinical features	Firmicutes		Bacteroidetes, Bacteroides, Prevotella, Faealibacterium
(Scheperjans, Aho et al. 2015)	27-Gut microbiota are related to Parkinsons disease and clinical phenotype			Prevotellaceae
(Chen, Xu et al. 2022)	1-A comparison of the composition and functions of the oral and gut microbiotas in Alzheimer's patients	Significantly high bacteria in cases (moderate AD vs. control): Proteobacteria, Verrucomicrobia, Actinobacteria, Synergistetes, Gammaproteobacteria, Pasteurellales, Enterobacteriales, Pasteurellaceae, Enterobacteriaceae, Stenotrophomonas, Proteus, Escherichia_Shigella, Actinomycetales, Micrococcaceae, Rothia, Alloprevotella	Firmicutes, Erysipelotrichia, Acidaminococcaceae, Ruminococcaceae, Bacteroidetes	Firmicutes, Bacteroidetes (moderate AD vs. control)
(Cirstea, Kliger et al. 2022)	2-The Oral and Fecal Microbiota in a Canadian Cohort of Alzheimer’s Disease	Erysipelotrichaceae
(Guo, Peng et al. 2021)	3_Gut Microbiome Features of Chinese Patients Newly Diagnosed with Alzheimer’s Disease or Mild Cognitive Impairment	Paraprevotella, Aeromonadales, Succinivibrionaceae, and Prevotella	Bacteroidaceae, Lachnospiraceae, Flavobacteriaceae, Acidaminococcaceae, Phascolarctobacterium, Proteobacteria, Gammaproteobacteria, Cloacibacillus, Betaproteobacteria, Burkholderiaceae, Parabacteroides, Blautia, Tannerellaceae, Synergistetes, and Ruminiclostridium
(Haran, Bhattarai et al. 2019)	4-Alzheimer’s disease microbiome is associated with dysregulation of the anti-inflammatory P-glycoprotein pathway	Bacteroides, Alistipes , Odoribacter, Barnesiella, Osplanchnicus,, Odoribacter spp, K. pneumoniae, B. fragilis, E. lenta, Desulfovibrio (sulphate-reducing bacteria)		Lachnoclostridium, Butyrivibrio (butyrate-producing species), B. proteoclasticus (butyrate-producing species), B. hungatei (butyrate-producing species), Eubacterium, E. eligens, E. hallii, E. rectale, Clostridium sp. SY8519, R. hominins, F. prausnitzii(sig)
(Kaiyrlykyzy, Kozhakhmetov et al. 2022)	5-Study of gut microbiota alterations in Alzheimer's dementia patients from Kazakhstan	Christensenellaceae R-7 group, Prevotella, Alloprevotella, Eubacterium coprostanoligenes group, Ruminococcus, Flavobacterium,Ohtaekwangia, Akkermansia, Bacteroides sp. Marseille-P3166		Levilactobacillus, Lactiplantibacillus, Tyzzerella, Eubacterium siraeum group, Monoglobus, Bacteroides, Erysipelotrichaceae UCG-003, Veillonella, Faecalibacterium, Roseburia, Haemophilus
(Liu, Wu et al. 2019)	6-Altered microbiomes distinguish Alzheimer’s disease from amnestic mild cognitive impairment and health in a Chinese cohort	Proteobacteria, Bacteroidetes, Gammaproteobacteria, Enterobacteriale, Enterobacteriaceae, Veillonellaceae		Firmicutes, Clostridiaceae, Lachnospiraceae, Ruminococcaceae, Ruminococcus, Blautia, CFAs producers
(Sheng, Lin et al. 2021)	7-Altered Gut Microbiota in Adults with Subjective Cognitive Decline- The SILCODE Study			Firmicutes, Clostridia, Clostridiales, Ruminococcaceae, Faecalibacterium, Lachnospiraceae
(Stadlbauer, Engertsberger et al. 2020)	8-Dysbiosis, gut barrier dysfunction and inflammation in dementia- a pilot study	Eubacterium rectale and C. clostridioforme (in severe stage), Lactobacillaceae (in moderate stage)
(Ubeda, Vázquez-Carretero et al. 2022)	9-Fecal Volatile Organic Compounds and Microbiota Associated with the Progression of Cognitive Impairment in Alzheimer's Disease	Bacteroidota (GDS-4), Actinobacteriota (GDS-5), Faecalibacterium (GDS-3), Roseburia (all stages), Lachnoclostridium (all stages), Peptococcus (GDS-4), Ruminococcus (GDS-5), Bacteroidia (GDS-4), Bacteroidaceae (GDS-4, GDS-5), Barnesiella (GDS-4), Bacteroides (GDS-4, GDS-5), Alistipes (GDS-4, GDS-5), Actinobacteria (GDS-5), Bifidobacteriaceae (GDS-5), Bifidobacterium (GDS-5), Akkermansiaceae (GDS-3…		Firmicutes, clostridia (GDS-4, GDS-5), Veillonaceae (all stages), Clostridium (all stages), Coprococcus (all stages),
(Wanapaisan, Chuansangeam et al. 2023)	10-Association between Gut Microbiota with Mild Cognitive Impairment and Alzheimer's Disease in a Thai Population	Escherichia-Shigella, Bacteroides, Holdemanella, Romboutsia, and Megamonas	Clostridium sensu stricto 1, Fusicatenibacter, Lachnospiraceae, Agathobacter, and Fecalibacterium
(Xi, Ding et al. 2021)	11-Disturbed microbial ecology in Alzheimer's disease- evidence from the gut microbiota and fecal metabolome	Lachnospiraceae (genera Agathobacter, unclassified_f_Lachnospiraceae, Eubacterium_ventriosum_group, Lachnospiraceae_NC2004 and Coprococcus_1), Ruminococcaceae (genera Faecalibacterium and Ruminococcaceae_UCG-007), Prevotellaceae (genus Alloprevotella), Atopobiaceae (genus Atopobium), Clostridiales (genus Parvimonas), Synergistaceae (genus Cloacibacillus), Erysipelotrichaceae (genus Solobacterium)…	Lachnospiraceae (genus Tyzzerella) and Erysipelotrichaceae (genus Erysipelatoclostridium)
(Yıldırım, Nalbantoğlu et al. 2022)	12-Stratification of the Gut Microbiota Composition Landscape across the Alzheimer's Disease Continuum in a Turkish Cohort	Proteobacteria (phylum), Prevotella_9 (genus), Bacteroides (genus), Ruminococcaceae family (multiple species), Escherichia/Shigella (genus), Ruminococcaceae_unclassified (genus within Ruminococcaceae family)		Firmicutes (phylum), Bacteroidetes (phylum)
(Zhou, Wang et al. 2021)	13-Gut microbiota changes and their correlation with cognitive and neuropsychiatric symptoms in Alzheimer’s disease	Bifidobacterium, Sphingomonas, Lactobacillus, and Blautia		Odoribacter, Anaerobacterium, and Papillibacter
(Zhuanga, Shena. 2018)	14-Gut microbiota is altered in patients with Alzheimer’s disease	Actinobacteria, Ruminococcaceae, Actinobacteria, Subdoligranulum		Bacteroidetes, Lachnospiraceae, Bacteroidaceae, Bacteroidia, Negativicutes, Bacteroides, Lachnoclostridium
(Zhu, Ma et al. 2022)	15-Altered Gut Microbiota and Its Clinical Relevance in Mild Cognitive Impairment and Alzheimer's Disease- Shanghai Aging Study and Shanghai Memory Study	Erysipelatoclostridiaceae, Erysipelotrichales, Patescibacteria, Saccharimonadales, and Saccharimonadia
(Vogt, Kerby et al. 2017)	16-Gut microbiome alterations in Alzheimer’s disease	Bacteroidetes, Gemellaceae, Blautia, Phascolarctobacterium, Gemella, Bacteroidaceae, Rikenellaceae, Alistipes		Firmicutes, Actinobacteria, Ruminococcaceae, Turicibacteraceae, Peptostreptococcaceae, Clostridiaceae, and Mogibacteriaceae, and the genera SMB53, Dialister, Clostridium, Turicibacter, cc115, Bifidobacteriaceae, Bifidobacterium, Adlercreutzia, Bilophila

## Sheet: DominantInBothGroup(Core)2
PD studies									AD studies									AD studies	Number of AD studies	PD studies	Number of PD studies			ADPD-Total	NumberOfADPDStudy		ADPD-Total	NumberOfStudy
																								Actinobacteria	5		Bacteroidetes	15
Bacteria	StudyID	Number of studies this bacteria was indentified		Bacteria	Number of study this bacteria was identifed	StudyID			Bacteria	StudyID	Number of studies this bacteria was indentified		Bacteria	Number of studies this bacteria was indentified	Rank	StudyID		Firmicutes	8	Firmicutes	6			Actinobacteria	3		Firmicutes	14
Actinobacteria	23	3		Bacteroidetes	7	21,23,25,26,27,13,16			Actinobacteria	15	5		Bacteroidetes	8	Phylum	1,7,9,12,14,15,16,15		Fusobacteria	1	Fusobacteria	1			Bacteroidaceae	3		Proteobacteria	11
Actinobacteria	25			Firmicutes	6	23,25,27,13,16,26			Actinobacteria	12			Firmicutes	8	Phylum	1, 15, 7, 9, 12, 14, 15, 16		Actinobacteria	5	Actinobacteria	3			Bacteroidetes	8		Actinobacteria	8
Actinobacteria	27			Ruminococcaceae	5	1,4,7,13,14			Actinobacteria	16			Proteobacteria	7	Phylum	1, 15, 7, 12, 14, 15, 16		Verrucomicrobia	3	Verrucomicrobia	2			Bacteroidetes	7		Ruminococcaceae	5
Bacteroidaceae	14	3		Proteobacteria	4	23,25,27,13			Actinobacteria	7			Actinobacteria	5	Phylum	15, 12, 16, 7,9		Proteobacteria	7	Proteobacteria	4			Clostridiales	1		Verrucomicrobia	5
Bacteroidaceae	4			Lachnospiraceae	3	1,7,14			Actinobacteriota	9			Verrucomicrobia	3	Phylum	1, 12, 16		Bacteroidetes	8	Bacteroidetes	7			Firmicutes	8		Bacteroidaceae	3
Bacteroidaceae	13			Actinobacteria	3	23,25,27			Bacteroidetes	1	8		Fusobacteria	1	Phylum	1				Ruminococcaceae	5			Firmicutes	6		Lachnospiraceae	3
Bacteroidetes	21	7		Bacteroidaceae	3	14,4,13			Bacteroidetes	7										Lachnospiraceae	3			Fusobacteria	1		Fusobacteria	2
Bacteroidetes	23			Verrucomicrobia	2	23,27			Bacteroidetes	9										Clostridiales	1			Fusobacteria	1		Clostridiales	1
Bacteroidetes	25			Clostridiales	1	4			Bacteroidetes	12										Bacteroidaceae	3			Lachnospiraceae	3
Bacteroidetes	26			Fusobacteria	1	27			Bacteroidetes	14														Proteobacteria	7
Bacteroidetes	27								Bacteroidetes	15														Proteobacteria	4
Bacteroidetes	13								Bacteroidetes	16														Ruminococcaceae	5
Bacteroidetes	16								Bacteroidetes	15														Verrucomicrobia	3
Clostridiales	4	1							Firmicutes	1	8													Verrucomicrobia	2
Firmicutes	23	6							Firmicutes	15
Firmicutes	25								Firmicutes	7
Firmicutes	27								Firmicutes	9
Firmicutes	13								Firmicutes	12
Firmicutes	16								Firmicutes	14
Firmicutes	26								Firmicutes	15
Fusobacteria	27	1							Firmicutes	16
Lachnospiraceae	1	3							Fusobacteria	1	1
Lachnospiraceae	7								Proteobacteria	1	7
Lachnospiraceae	14								Proteobacteria	15
Proteobacteria	23	4							Proteobacteria	7
Proteobacteria	25								Proteobacteria	12
Proteobacteria	27								Proteobacteria	14
Proteobacteria	13								Proteobacteria	15
Ruminococcaceae	1	5							Proteobacteria	16
Ruminococcaceae	4								Verrucomicrobia	1	3
Ruminococcaceae	7								Verrucomicrobia	12
Ruminococcaceae	13								Verrucomicrobia	16
Ruminococcaceae	14
Verrucomicrobia	23	2
Verrucomicrobia	27

## Sheet: HighlyAbundantInInControls
PD					AD
HighBacteriaInControl	StudyID	Bacteria PD	Number of PD studies	StudyID	Bacteria AD	StudyID	Bacteria AD	Number of AD studies	StudyID
Blautia	11PD	Blautia	3	11,10,1	Acidaminococcaceae	3AD	Acidaminococcaceae	2	3,1
Blautia	10PD	Coprococcus	2	11,10	Fecalibacterium	10AD	Firmicutes
lactobacillus gasseri	12PD	Prevotellaceae	2	1,13	Gammaproteobacteria	3AD	Lachnospiraceae	2	3,10
Leuconostocaceae	13PD	Roseburia	2	11,10	Parabacteroides	3AD	Ruminiclostridium
Bacteroidales	12PD	Bacteroidales	1		Agathobacter	10AD	Bacteroidaceae	1
Bacteroides	13PD	Bacteroides	1		Acidaminococcaceae	1AD	Agathobacter	1
Blautia	1PD	Clostridieceae	1		Bacteroidaceae	3AD	Bacteroides fragilis	1
Clostridieceae	13PD	Faecalibacterium	1		Bacteroides fragilis	3AD	Bacteroidetes	1
Coprococcus	11PD	Firmicutes	1		Bacteroidetes	1AD	Betaproteobacteria	1
Coprococcus	10PD	Lactobacillaceae	1		Betaproteobacteria	3AD	Blautia	1
Faecalibacterium	10PD	lactobacillus gasseri	1		Blautia	3AD	Burkholderiaceae	1
Firmicutes	11PD	Leuconostocaceae	1		Burkholderiaceae	3AD	Cloacibacillus	1
Lactobacillaceae	12PD	Prevotella	1		Cloacibacillus	3AD	Clostridium sensu stricto	1
Prevotella (sig)	1PD	Roseburia intestinalis	1		Clostridium sensu stricto	10AD	Erysipelotrichia	1
Prevotellaceae	13PD	Turicibacter sanguinis	1		Erysipelotrichia	1AD	Eubacterium eligens	1
Prevotellaceae	1PD				Eubacterium eligens	3AD	Fecalibacterium	1
Roseburia	11PD						Flavobacteriaceae	1
Roseburia	10PD				Firmicutes	1AD	Fusicatenibacter	1
Roseburia intestinalis	2PD				Flavobacteriaceae	3AD	Gammaproteobacteria	1
Turicibacter sanguinis	2PD				Fusicatenibacter	10AD	Lachnospira	1
					Lachnospira	3AD	Parabacteroides	1
					Lachnospiraceae	3AD	Phascolarctobacterium	1
					Lachnospiraceae	10AD	Prevotella	1
					Parabacteroides	3AD	Proteobacteria	1
					Phascolarctobacterium	3AD	Synergistetes	1
					Prevotella	15AD	Tannerellaceae	1
					Proteobacteria	3AD
					Ruminiclostridium	3AD
					Ruminococcaceae	1AD
					Synergistetes	3AD
					Tannerellaceae	3AD

## Sheet: High_Low_AbundannceInCase1
HighPD	LowPD	StudyPD		HighPD	NumberOfStudy	LowPD	NumberOfPDStudy		HighAD		LowAD	StudyAD		LowAD	NumberOfADStudy	HighAD	NumberOfADStudy	studyID
Acidaminococcus		2PD		Akkermansia	10	Lachnospiraceae	7		Acidobacteriota			2AD		Lachnospiraceae (butyrate producer )	4	Bacteroides	5	5AD,9AD,12AD,2AD,10AD
Actinobacteria		21PD		Verrucomicrobiaceae	8	Faealibacterium	6		Actinobacteria		Bifidobacterium	5AD		Firmicutes	6	Acidobacteriota	4	2AD,5AD,9AD,14AD
Actinobacteria		25PD		Lachnospiraceae	6	Bacteroidetes	4		Actinobacteria (GDS-5)			2AD		Bacteroidetes (phylum)	4	Ruminococcaceae (sig)	3	14AD,12AD,11AD
Actinobacteria (sig)	Bacteroidetes (sig)	23PD		Bifidobacterium	5	Prevotella	3		Actinobacteria (sig)			9AD		Ruminococcaceae	4	Proteobacteria	3
Agathobacter		25PD		Bifidobacteriaceae	4	Bacteroides coprocola	2		Actinobacteria (sig)		Bacteroidetes (sig)	14AD		Bacteroides	3	Alistipes	3
Akkermansia		9PD		Oscillospira	4	Blautia	2		Actinobacteriota (GDS-5)		Bacteroidaceae (sig)	14AD		Clostridium	3	Alloprevotella	3
Akkermansia		13PD		Proteobacteria	4	Fusicatenibacter	2		Actinomycetales (sig) (in moderate vc control)		clostridia (GDS-4, GDS-5)	9AD		Faecalibacterium	3	Enterobacteriaceae (sig) (in moderate vc control)	3
Akkermansia		15PD		Verrucomicrobia	4	Prevotella copri	2		aeromonadales (sig)		Ruminiclostridium	3AD		Tuzzerella	3	Escherichia (genus)	3
Akkermansia	Bacteroides coprocola	19PD		Ruminococcaceae	3	Bacteroides	3		Agathobacter		Tyzzerella	11AD		Bifidobacterium	2	Lachnospiraceae	3
Akkermansia	Blautia	23PD		Actinobacteria	3	Roseburia	2		Akkermansia		Eubacterium siraeum	5AD		clostridia	2	Prevotella	3
Akkermansia		3PD		Alistipes	3	Ruminococcus	2		Akkermansia (GDS-3)			9AD		Clostridiaceae	2	Bacteroidaceae	2
Akkermansia	Faecalibacterium	5PD		Anaerotruncus	3	Bacteroidaceae	1		Akkermansiaceae (GDS-3)			9AD		Erysipelotrichaceae	2	Bacteroidetes	2
Akkermansia (sig,fecal samples)		11PD		Enterobacteriaceae	3	Bacteroides dorei	1		Akkermansia-municiphila (GDS-3)			9AD		Eubacterium rectale (sig)	2	Barnesiella (GDS-4)	2
Akkermansia (sig)		7PD		Firmicutes	3	Bacteroides massiliensis	1		Alistipes		SMB53	16AD		Lachnoclostridium (sig)	2	Bifidobacterium	2
Akkermansia (sig)		12PD		Lactobacillus	3	Bacteroides plebeus	1		Alistipes (GDS-4, GDS-5)			9AD		Monoglobus	2	Blautia	2
Akkermansia muciniphila		2PD		Parabacteroides	3	Blautia glucerasea	1		Alistipes (sig)		Butyrivibrio (butyrate-producing Species) (sig)	4AD		Roseburia	2	Faecalibacterium	2
Akkermansia muciniphila		19PD		Streptococcus	3	Brevibacteriaceae	1		Alloprevotella		Lactobacillaceae	5AD		Actinobacteria	1	Gammaproteobacteria (sig)	2
Akkermansia muciniphila (sig)	Prevotella copri (sig)	4PD		Veillonella	3	Brevibacterium	1		Alloprevotella			11AD		Adlercreutzia	1	Odoribacter (sig)	2
Alcaligenaceae (sig)		6PD		Bacteroides fragilis	2	Butyrivibrio	1		Alloprevotella (sig) (in moderate vc control)			2AD		Anaerobacterium	1	Verrucomicrobia	2
Alistipes		21PD		Bacteroidetes	2	Clostridium saccharolyticum	1		Atopobium			11AD		Bacteroidaceae (sig)	1	Actinomycetales (sig) (in moderate vc control)	1
Alistipes		25PD		Bacteroidetes	2	Coprococcus	1		B. fragilis (sig)		E. rectale (sig)	4AD		Bacteroidia (sig)	1	Aeromonadales (sig)	1
Alistipes shahii	Eubacterium biforme (sig)	4PD		Bilophila	2	Coprococcus eutactus	1		Bacteroidaceae		Clostridiaceae	16AD		Bifidobacteriaceae	1	Agathobacter	1
Anaerotruncus		20PD		Butyricimonas	2	Cyanobacteria (sig)	1		Bacteroidaceae (GDS-4, GDS-5)			9AD		Bilophila	1	Akkermansia	1
Anaerotruncus		21PD		Catabacter	2	Dolichospermum	1		Bacteroides		Monoglobus	5AD		Blautia (sig)	1	Akkermansia (GDS-3)	1
Anaerotruncus colihominis		2PD		Christensenella	2	Dorea	1		Bacteroides (GDS-4, GDS-5)			9AD		Butyrivibrio (butyrate-producing Species) (sig)	1	Akkermansiaceae (GDS-3)	1
Aquabacterium		20PD		Christensenella minuta	2	Dorea longicatena	1		Bacteroides (genus)			12AD		Butyrivibrio hungatei (butyrate-producing Species) (sig)	1	Akkermansia-municiphila (GDS-3)	1
Bacteroides fragilis		22PD		Christensenellaceae	2	Erysipelotrichaceae (sig)	1		Bacteroides (sig)		Lachnoclostridium (sig)	4AD		Butyrivibrio proteoclasticus (butyrate-producing Species) (sig)	1	Atopobium	1
Bacteroides fragilis NCTC 9343		22PD		Clostridium	2	Eubacterium biforme (sig)	1		Bacteroides (sig)			10AD		Castellaniella	1	B. fragilis (sig)	1
Bacteroidetes	Faecalibacterium	25PD		Enterococcacea	2	Euryarchaeota (sig)	1		Bacteroidetes		Firmicutes	16AD		Clostridiabacterium	1	Bacteroidia (GDS-4)	1
Bacteroidetes (sig,fecal samples)		11PD		Enterococcus	2	Firmicutes (sig)	1		Bacteroidetes sig)		Bacteroidetes High (aMCI), Low (AD) (sig)	6AD		Clostridiales (in SCD and CI groups) (sig)	1	Bacteroidota (GDS-4)	1
Barnesiella		21PD		Escherichia	2	Lachnospira	1		Bacteroidia (GDS-4)			9AD		Coprococcus (all stages)	1	Bifidobacteriaceae (GDS-5)	1
Barnesiellaceae		10PD		Odoribacter	2	Odoribacter	1		Bacteroidota (GDS-4)		Firmicutes	9AD		Dialister	1	Clostridium clostridioforme (in severe stage) )(sig)	1
Betaproteaobacteria (sig)		6PD		Peptoniphilus	2	Pseudobutyrivibrio	1		Barnesiella (GDS-4)			9AD		Erysipelatoclostridium	1	Christensenellaceae R-7 group	1
Bifidobacteriaceae	Lachnospiraceae (chain fatty acids producer)	9PD		Prevotella (sig)	2	Ruminococcus callidus	1		Barnesiella (sig)		B. hungatei (butyrate-producing Species) (sig)	4AD		Eubacterium (sig)	1	Cloacibacillus	1
Bifidobacteriaceae	Brevibacteriaceae	23PD		Ruminococcus bromii	2	SCFA-producing bacteria	1		Bifidobacteriaceae (GDS-5)			9AD		Eubacterium eligens (sig)	1	Coprococcus_1	1
Bifidobacteriaceae	Lachnospiraceae	3PD		Ruminococcus torques	2	Sphingobacteriaceae	1		Bifidobacterium		Odoribacter	13AD		Eubacterium hallii (sig)	1	Desulfovibrio (sulfate-reducing bacteria) (sig)	1
Bifidobacteriaceae (sig)	Firmicutes (sig)	14PD		Sphingomonas	2	Stoquefichus massiliensis	1		Bifidobacterium (GDS-5)			9AD		Eubacterium siraeum	1	Eggerthella lenta (sig)	1
Bifidobacterium	Lachnospiraceae	5PD		Veillonellaceae (not sig)	2	Tenericutes (sig)	1		Blautia			13AD		Faecalibacterium prausnitzii(sig)	1	Eisenbergiella (in severe stage) )(sig)	1
Bifidobacterium	Bacteroides massiliensis,	17PD		Acidaminococcus	1	Veillonella	1		Blautia		Ruminococcaceae	16AD		Haemophilus	1	Enterobacteriales(sig) (in moderate vc control)	1
Bifidobacterium	Butyrivibrio	23PD		Agathobacter	1	Verrucomicrobia (not sig,Slightly increased)	1		C. clostridioforme (in severe stage) )(sig)		Lachnospiraceae (butyrate producer ) (in mild and severe stage)	8AD		Lachnospira	1	Erysipelatoclostridiaceae	1
Bifidobacterium		25PD		Alcaligenaceae (sig)	1				Christensenellaceae R-7 group		Roseburia	5AD		Lactiplantibacillus	1	Erysipelotrichales	1
Bifidobacterium (sig)		22PD		Aquabacterium	1				Cloacibacillus			11AD		Lactobacillaceae	1	Eubacterium coprostanoligenes	1
Bifidobacterium bifidum BGN4		22PD		Barnesiella	1				Coprococcus_1			11AD		Levilactobacillus	1	Eubacterium_ventriosum_group	1
Bilophila		2PD		Barnesiellaceae	1				Desulfovibrio (sulfate-reducing bacteria) (sig)		R. hominis (sig)	4AD		Mogibacteriaceae	1	Flavobacterium	1
Bilophila		15PD		Betaproteaobacteria (sig)	1				E. lenta (sig)		Clostridium sp. SY8519 (sig)	4AD		Negativicutes (sig)	1	Gemella	1
Blautia	Veillonella	21PD		Bifidobacterium bifidum BGN4	1				Eisenbergiella (in severe stage) )(sig)		Eubacterium rectale	8AD		Odoribacter	1	Gemellaceae	1
Burkholderiales (sig)		6PD		Blautia	1				Enterobacteriaceae (sig) (in moderate vc control)			2AD		Papillibacter	1	Holdemanella (sig)	1
Butyricicoccus		20PD		Burkholderiales (sig)	1				Enterobacteriaceae sig)		Ruminococcaceae (sig)	6AD		Peptostreptococcaceae	1	K. pneumoniae (sig)	1
Butyricimonas		15PD		Butyricicoccus	1				Enterobacteriales sig)		Lachnospiraceae (sig)	6AD		Roseburia hominis (sig)	1	Lachnoclostridium (all stages)	1
Butyricimonas		21PD		Butyrivibrio (sig)	1				Enterobacteriales(sig) (in moderate vc control)			2AD		Ruminiclostridium	1	Lactobacillus	1
Butyrivibrio (sig)		22PD		Catabacter hongkongensis	1				Erysipelatoclostridiaceae			15AD		SCFAs producers (sig)	1	Megamonas (sig)	1
Catabacter	Bacteroides	17PD		Cloacibacillus (sig)	1				Erysipelotrichales			15AD		Turicibacter	1	Micrococcaceae (sig) (in moderate vc control)	1
Catabacter (sig)		22PD		Clostridia (sig)	1				Escherichia (genus)			12AD		Turicibacteraceae	1	Ohtaekwangia	1
Catabacter hongkongensis	Bacteroides coprocola	17PD		Clostridiales family XI	1				Escherichia_Shigella (sig) (in moderate vc control)			2AD		Veillonaceae (all stages)	1	Osplanchnicus (sig)	1
Christensenella	Dorea	17PD		Clostridium saccharolyticum WM1	1				Escherichia-Shigella (sig)			10AD		Veillonella	1	paraprevotella (sig)	1
Christensenella (sig)		22PD		Clostridium XVIII	1				Eubacterium coprostanoligenes		Monoglobus	5AD				Parvimonas	1
Christensenella minuta		2PD		Coriobacteriaceae	1				Eubacterium_ventriosum_group			11AD				Pasteurellaceae (sig) (in moderate vc control)	1
Christensenella minuta	Stoquefichus massiliensis	17PD		Coriobacteriia	1				Faecalibacterium			11AD				Pasteurellales (sig) (in moderate vc control)	1
Christensenellaceae		3PD		Desulfohalobiaceae	1				Faecalibacterium (GDS-3)		Veillonaceae (all stages)	9AD				Patescibacteria	1
Christensenellaceae		9PD		Enterobacter	1				Flavobacterium		Lactiplantibacillus	5AD				Peptococcus (GDS-4)	1
Cloacibacillus (sig)		22PD		Faecalibacterium (sig)	1				Gammaproteobacteria (sig)		Clostridiaceae (sig)	6AD				Phascolarctobacterium	1
Clostridia (sig)		6PD		Gammaproteobacteria	1				Gammaproteobacteria (sig) (in moderate vc control)			2AD				Planctomycetota	1
Clostridiales family XI	Faecalibacterium	24PD		Gemmatimonas	1				Gemella		Peptostreptococcaceae	16AD				Proteus (sig) (in moderate vc control)	1
Clostridium	Pseudobutyrivibrio	23PD		Holdemania	1				Gemellaceae		Actinobacteria	16AD				Pseudomonas	1
Clostridium IV		20PD		Hydrogenoanaerobacterium	1				Holdemanella (sig)			10AD				Rikenellaceae	1
Clostridium saccharolyticum WM1		22PD		Lactobacillus acidophilus	1				K. pneumoniae (sig)		E. hallii (sig)	4AD				Romboutsia (sig)	1
Clostridium XVIII		20PD		Lactobacillus mucosae	1				Lachnoclostridium (all stages)		Coprococcus (all stages)	9AD				Roseburia (all stages)	1
Coriobacteriaceae		3PD		Megasphaera	1				Lachnospiraceae_NC2004			11AD				Rothia (sig) (in moderate vc control)	1
Coriobacteriia		22PD		methanobrevibacter smithii (sig)	1				Lactobacillaceae (in moderate stage)			8AD				Saccharimonadales	1
Desulfohalobiaceae	Bacteroides	23PD		Muciniphila	1				Lactobacillus		Papillibacter	13AD				Saccharimonadia	1
Enterobacter	Odoribacter	23PD		Mucispirillum (sig)	1				Megamonas (sig)			10AD				Shigella (genus)	1
Enterobacteriaceae		18PD		Papillibacter cinnamivorans	1				Micrococcaceae (sig) (in moderate vc control)			2AD				Solobacterium	1
Enterobacteriaceae		3PD		Parabacteroides merdae (sig)	1				Odoribacter (sig)		B. proteoclasticus (butyrate-producing Species) (sig)	4AD				Sphingomonas	1
Enterobacteriaceae (sig)	Euryarchaeota (sig)	14PD		Porphyromondaceae	1				Odoribacter spp (sig)		E. eligens (sig)	4AD				Stenotrophomonas (sig) (in moderate vc control)	1
Enterococcacea		10PD		Prevotella copri (sig)	1				Ohtaekwangia		Tyzzerella	5AD				Subdoligranulum (sig)	1
Enterococcaceae		18PD		Prosthecobacter	1				Osplanchnicus (sig)		Eubacterium (sig)	4AD				succinivibrionaceae (sig)	1
Enterococcus		15PD		Proteus (sig)	1				paraprevotella (sig)		Lachnospira	3AD				Synergistetes (sig) (in moderate vc control)	1
Enterococcus (sig)		16PD		Ralstonia (sig,fecal samples)	1				Parvimonas			11AD				Synergistota	1
Escherichia	Lachnospira	23PD		Rikenellaceae_RC9_gut_group	1				Pasteurellaceae (sig) (in moderate vc control)			2AD				Veillonellaceae sig)	1
Escherichia (sig)	Blautia (sig)	16PD		Roseburia inulinivorans (sig)	1				Pasteurellales (sig) (in moderate vc control)			2AD
Faecalibacterium (sig)		6PD		Ruminococcus callidus (sig)	1				Patescibacteria			15AD
Firmicutes	Prevotella	1PD		Serratia	1				Peptococcus (GDS-4)			9AD
Firmicutes	Bacteroidetes	27PD		Shigella (sig)	1				Phascolarctobacterium		Turicibacteraceae	16AD
Firmicutes (sig)	Erysipelotrichaceae (sig)	4PD		Slackia	1				Planctomycetota		Castellaniella	5AD
Gammaproteobacteria		22PD		Streptococcaceae	1				Prevotella		Tuzzerella	5AD
Gemmatimonas		25PD		Sutterella (sig)	1				Prevotella (sig)		Bacteroides	3AD
Holdemania		20PD		Tissierellaceae	1				Prevotella_9 (genus)		Bacteroidetes (phylum)	12AD
Hydrogenoanaerobacterium		13PD		Pasteurellaceae		Prevotellaceae (sig)	1		Proteobacteria		Firmicutes (sig)	2AD
Lachnospiraceae		13PD							Proteobacteria (phylum)		Firmicutes (phylum)	12AD
Lachnospiraceae (sig)		6PD							Proteobacteria (sig)		Firmicutes(sig)	6AD
Lactobacillaceae		3PD							Proteobacteria(sig) (in moderate vc control)			2AD
Lactobacillaceae		9PD							Proteus (sig) (in moderate vc control)			2AD
Lactobacillaceae		10PD							Pseudomonas			11AD
Lactobacillaceae	Lachnospiraceae	18PD							Rikenellaceae		Mogibacteriaceae	16AD
Lactobacillus		2PD							Romboutsia (sig)			10AD
Lactobacillus	Prevotella	17PD							Roseburia (all stages)		Clostridium (all stages)	9AD
Lactobacillus (sig)		15PD							Rothia (sig) (in moderate vc control)			2AD
Lactobacillus acidophilus		22PD							Ruminococcaceae (sig)		Lachnospiraceae (sig)	14AD
Lactobacillus mucosae	Blautia glucerasea	17PD							Ruminococcaceae family (multiple species)			12AD
Megasphaera		22PD							Ruminococcaceae_UCG-007			11AD
methanobrevibacter smithii (sig)		12PD							Ruminococcaceae_unclassified (genus within Ruminococcaceae family)			12AD
Muciniphila		22PD							Ruminococcus		Levilactobacillus	5AD
Mucispirillum (sig)		15PD							Ruminococcus (GDS-5)			9AD
Odoribacter		15PD							Saccharimonadales			15AD
Odoribacter		21PD							Saccharimonadia			15AD
Oscillospira	Faecalibacterium	17PD							Shigella (genus)			12AD
Oscillospira	Ruminococcus	3PD							Solobacterium			11AD
Oscillospira (sig)		6PD							Sphingomonas		Anaerobacterium	13AD
Oscillospira (sig,fecal samples)		11PD							Stenotrophomonas (sig) (in moderate vc control)			2AD
Papillibacter cinnamivorans	Bacteroides dorei	17PD							Subdoligranulum (sig)		Bacteroidia (sig)	14AD
Parabacteroides		25PD							succinivibrionaceae (sig)			3AD
Parabacteroides	Roseburia	3PD							Synergistetes (sig) (in moderate vc control)			2AD
Parabacteroides (sig)		15PD							Synergistota		Erysipelotrichaceae	5AD
Parabacteroides merdae (sig)		12PD							unclassified_f_Lachnospiraceae		Erysipelatoclostridium	11AD
Pasteurellaceae		9PD							Veillonellaceae sig)		Ruminococcus (sig)	6AD
Pasteurellaceae		13PD							Verrucomicrobia		Bacteroidetes (sig)	2AD
Peptoniphilus	Fusicatenibacter	24PD							Verrucomicrobiota		Clostridiabacterium	5AD
Peptoniphilus	Fusicatenibacter	24PD									F. prausnitzii(sig)	4AD
Porphyromondaceae		13PD									Bacteroides	5AD
Prevotella (sig)		7PD									Erysipelotrichaceae	5AD
Prevotella (sig)		12PD									Veillonella	5AD
Prevotella copri (sig)		12PD									Faecalibacterium	5AD
Prosthecobacter	Coprococcus	23PD									Roseburia	5AD
Proteobacteria		3PD									Haemophilus	5AD
Proteobacteria (sig)	Cyanobacteria (sig)	23PD									Blautia (sig)	6AD
Proteobacteria (sig, mucus)	Lachnospiraceae	11PD									SCFAs producers (sig)	6AD
Proteobacteria (sig,fecal samples)		11PD									Firmicutes (in SCD and CI groups) (sig)	7AD
Proteus (sig)		16PD									Clostridia (in SCD and CI groups) (sig)	7AD
Ralstonia (sig,fecal samples)		11PD									Clostridiales (in SCD and CI groups) (sig)	7AD
Rikenellaceae_RC9_gut_group		25PD									Ruminococcaceae (in SCD and CI groups) (sig)	7AD
Roseburia inulinivorans (sig)		12PD									Faecalibacterium (in SCD and CI groups) (sig)	7AD
Ruminococcaceae	HighPD	13PD									Faecalibacterium (in SCD group) (sig)	7AD
Ruminococcaceae (sig)		12PD									Lachnospiraceae (sig)	7AD
Ruminococcaceae_UCG-005		25PD									Negativicutes (sig)	14AD
											Bacteroides (sig)	14AD
Ruminococcus	Bacteroidetes	21PD									Lachnoclostridium (sig)	14AD
Ruminococcus (sig)		6PD									Dialister	16AD
Ruminococcus bromii		2PD									Clostridium	16AD
Ruminococcus bromii	Dorea longicatena	17PD									Turicibacter	16AD
Ruminococcus callidus (sig)		12PD									cc115	16AD
Ruminococcus torques		2PD									Bifidobacteriaceae	16AD
Ruminococcus torques (sig)		12PD									Bifidobacterium	16AD
Serratia	Brevibacterium	23PD									Adlercreutzia	16AD
Shigella (sig)	Faecalibacterium (sig)	16PD									Bilophila	16AD
Slackia		23PD
Sphingomonas		20PD
Sphingomonas		25PD
Streptococcaceae	Sphingobacteriaceae	23PD
Streptococcus		2PD
Streptococcus	Roseburia	23PD
Streptococcus (sig)	Ruminococcus (sig)	16PD
Sutterella (sig)		6PD
Tissierellaceae		9PD
Veillonella		15PD
Veillonella		22PD
Veillonella	Dolichospermum	23PD
Veillonellaceae (not sig)	Tenericutes (sig)	14PD
Veillonellaceaesig(sig)		12PD
Verrucomicrobia		3PD
Verrucomicrobia (sig)		15PD
Verrucomicrobia (sig)	Bacteroidaceae	23PD
Verrucomicrobia (sig,fecal samples)		11PD
Verrucomicrobiaceae		9PD
Verrucomicrobiaceae	Lachnospiraceae	23PD
Verrucomicrobiaceae		3PD
Verrucomicrobiaceae		13PD
Verrucomicrobiaceae (not sig)	Lachnospiraceae (sig)	14PD
Verrucomicrobiaceae (sig)	Prevotellaceae (sig)	4PD
Verrucomicrobiaceae (sig)		7PD
Verrucomicrobiaceae(sig)		12PD
	Clostridium saccharolyticum
	SCFA-producing bacteria	5PD
	Bacteroidetes (not sig,Slightly increased)	14PD
	Verrucomicrobia (not sig,Slightly increased)	14PD
	Bacteroides plebeus	17PD
	Prevotella copri	17PD
	Coprococcus eutactus	17PD
	Ruminococcus callidus	17PD
	Bacteroides	27PD
	Prevotella	27PD
	Faealibacterium	27PD

## Sheet: High_AbundannceInCase2
HighPDCase	HighADCase		HighPDControl	HighADControl
Acidaminococcus	Acidobacteriota		Blautia	Acidaminococcaceae
Burkholderiales	Actinomycetales		Coprococcus	Firmicutes
Butyricicoccus	Aeromonadales		Prevotellaceae	Lachnospiraceae
Butyricimonas	Agathobacter		Roseburia	Ruminiclostridium
Butyrivibrio	Akkermansia		Bacteroidales	Bacteroidaceae
Catabacter	Akkermansia		Bacteroides	Agathobacter
Christensenella	Akkermansia municiphila		Clostridieceae	Bacteroides fragilis
Catabacter hongkongensis	Akkermansiaceae		Faecalibacterium	Bacteroidetes
Alcaligenaceae	Alistipes		Firmicutes	Betaproteobacteria
Alistipes	Alloprevotella		Lactobacillaceae	Blautia
Christensenella minuta	Atopobium		lactobacillus gasseri	Burkholderiaceae
Christensenellaceae	B. fragilis		Leuconostocaceae	Cloacibacillus
Bacteroidetes	Bacteroidaceae		Prevotella	Clostridium sensu stricto
Agathobacter	Bacteroides		Roseburia intestinalis	Erysipelotrichia
Barnesiella	Bacteroidetes		Turicibacter sanguinis	Eubacterium eligens
Cloacibacillus	Bacteroidia			Fecalibacterium
Clostridia	Bacteroidota			Flavobacteriaceae
Barnesiellaceae	Barnesiella			Fusicatenibacter
Clostridiales	Bifidobacteriaceae			Gammaproteobacteria
Betaproteaobacteria	Bifidobacterium			Lachnospira
Bifidobacteriaceae	Blautia			Parabacteroides
Clostridium saccharolyticum WM1	Christensenellaceae			Phascolarctobacterium
Clostridium XVIII	Cloacibacillus			Prevotella
Clostridium	Clostridium clostridioforme			Proteobacteria
Coriobacteriaceae	Coprococcus			Synergistetes
Coriobacteriia	Desulfovibrio			Tannerellaceae
Desulfohalobiaceae	Eggerthella lenta
Enterobacter	Eisenbergiella
Anaerotruncus	Enterobacteriaceae
Enterobacteriaceae	Enterobacteriales
Enterococcacea	Erysipelatoclostridiaceae
Enterococcus	Erysipelotrichales
Aquabacterium	Escherichia
Escherichia	Eubacterium coprostanoligenes
Faecalibacterium	Eubacterium ventriosum
Bifidobacterium	Faecalibacterium
Firmicutes	Flavobacterium
Bifidobacterium bifidum	Gammaproteobacteria
Gammaproteobacteria	Gemella
Gemmatimonas	Gemellaceae
Holdemania	Holdemanella
Hydrogenoanaerobacterium	K. pneumoniae
Lachnospiraceae	Lachnoclostridium
Bacteroides fragilis	Lachnospiraceae
Lactobacillus	Lactobacillus
Lactobacillus acidophilus	Megamonas
Lactobacillus mucosae	Micrococcaceae
Bilophila	Odoribacter
Megasphaera	Ohtaekwangia
methanobrevibacter smithii	Osplanchnicus
Muciniphila	paraprevotella
Mucispirillum	Parvimonas
Odoribacter	Pasteurellaceae
Oscillospira	Pasteurellales
Papillibacter cinnamivorans	Patescibacteria
Parabacteroides	Peptococcus
Parabacteroides merdae	Phascolarctobacterium
Pasteurellaceae	Planctomycetota
Akkermansia	Prevotella
Peptoniphilus	Proteobacteria
Porphyromondaceae	Proteus
Prevotella	Pseudomonas
Prevotella copri	Rikenellaceae
Prosthecobacter	Romboutsia
Proteobacteria	Roseburia
Actinobacteria	Rothia
Proteus	Ruminococcaceae
Ralstonia	Saccharimonadales
Rikenellaceae	Saccharimonadia
Roseburia inulinivorans	Shigella
Ruminococcaceae	Solobacterium
Ruminococcus bromii	Sphingomonas
Ruminococcus callidus	Stenotrophomonas
Ruminococcus torques	Subdoligranulum
Serratia	succinivibrionaceae
Shigella	Synergistetes
Slackia	Synergistota
Blautia	Veillonellaceae
Sphingomonas	Verrucomicrobia
Streptococcaceae
Streptococcus
Sutterella
Tissierellaceae
Veillonella
Veillonellaceae
Verrucomicrobia
Verrucomicrobiaceae
